# Supplementary material for: Multilayer network analysis of FMD transmission and containment among beef cattle farms
Source: Sci Rep. 2022 Sep 20;12:15679. doi: 10.1038/s41598-022-19981-0 (PMC9489691; doi:10.1038/s41598-022-19981-0)
Supplement: Supplementary file 1 — Supplementary Information. [file 41598_2022_19981_MOESM1_ESM.zip]

Archive with 69 entries (62 files):
- 1 networks/
- 1 networks/Cattle movements networks/
- 1 networks/Cattle movements networks/Cattle26.txt
- 1 networks/Cattle movements networks/Cattle27.txt
- 1 networks/Cattle movements networks/Cattle28.txt
- 1 networks/Cattle movements networks/Cattle29.txt
- 1 networks/Cattle movements networks/Cattle30.txt
- 1 networks/Cattle movements networks/Cattle31.txt
- 1 networks/Cattle movements networks/Cattle32.txt
- 1 networks/Cattle movements networks/Cattle33.txt
- 1 networks/Cattle movements networks/Cattle34.txt
- 1 networks/Cattle movements networks/Cattle35.txt
- 1 networks/Cattle movements networks/Cattle36.txt
- 1 networks/Cattle movements networks/Cattle37.txt
- 1 networks/Cattle movements networks/Cattle38.txt
- 1 networks/Cattle movements networks/Cattle39.txt
- 1 networks/Cattle movements networks/Cattle40.txt
- 1 networks/Cattle movements networks/Cattle41.txt
- 1 networks/Cattle movements networks/Cattle42.txt
- 1 networks/Cattle movements networks/Cattle43.txt
- 1 networks/Cattle movements networks/Cattle44.txt
- 1 networks/Cattle movements networks/Cattle45.txt
- 1 networks/Cattle movements networks/Cattle46.txt
- 1 networks/Cattle movements networks/Cattle47.txt
- 1 networks/Cattle movements networks/Cattle48.txt
- 1 networks/Cattle movements networks/Cattle49.txt
- 1 networks/Cattle movements networks/Cattle50.txt
- 1 networks/Cattle movements networks/Cattle51.txt
- 1 networks/Cattle movements networks/Cattle52.txt
- 1 networks/Truck visits networks/
- 1 networks/Truck visits networks/Truck26.txt
- 1 networks/Truck visits networks/Truck27.txt
- 1 networks/Truck visits networks/Truck28.txt
- 1 networks/Truck visits networks/Truck29.txt
- 1 networks/Truck visits networks/Truck30.txt
- 1 networks/Truck visits networks/Truck31.txt
- 1 networks/Truck visits networks/Truck32.txt
- 1 networks/Truck visits networks/Truck33.txt
- 1 networks/Truck visits networks/Truck34.txt
- 1 networks/Truck visits networks/Truck35.txt
- 1 networks/Truck visits networks/Truck36.txt
- 1 networks/Truck visits networks/Truck37.txt
- 1 networks/Truck visits networks/Truck38.txt
- 1 networks/Truck visits networks/Truck39.txt
- 1 networks/Truck visits networks/Truck40.txt
- 1 networks/Truck visits networks/Truck41.txt
- 1 networks/Truck visits networks/Truck42.txt
- 1 networks/Truck visits networks/Truck43.txt
- 1 networks/Truck visits networks/Truck44.txt
- 1 networks/Truck visits networks/Truck45.txt
- 1 networks/Truck visits networks/Truck46.txt
- 1 networks/Truck visits networks/Truck47.txt
- 1 networks/Truck visits networks/Truck48.txt
- 1 networks/Truck visits networks/Truck49.txt
- 1 networks/Truck visits networks/Truck50.txt
- 1 networks/Truck visits networks/Truck51.txt
- 1 networks/Truck visits networks/Truck52.txt
- 2 results/
- 2 results/1 Outbreak cases for DCN DICN DICSIN/
- 2 results/1 Outbreak cases for DCN DICN DICSIN/Outbreak cases of DCN.txt
- 2 results/1 Outbreak cases for DCN DICN DICSIN/Outbreak cases of DICISN.txt
- 2 results/1 Outbreak cases for DCN DICN DICSIN/Outbreak cases of DICN.txt
- 2 results/2 Information sharing and participation/
- 2 results/2 Information sharing and participation/EpidemicQuarantineSizeHghestDegreePart.csv
- 2 results/2 Information sharing and participation/EpidemicQuarantineSizeRandomPart.csv
- 2 results/3 Cost/
- 2 results/3 Cost/Cost_CBL.txt
- 2 results/3 Cost/Cost_DBL.txt
- 2 results/3 Cost/Cost_RL.txt
