# Supplementary material for: Multilayer network analysis of FMD transmission and containment among beef cattle farms
Source: Sci Rep. 2022 Sep 20;12:15679. doi: 10.1038/s41598-022-19981-0 (PMC9489691; doi:10.1038/s41598-022-19981-0)
Supplement: Supplementary file 1 — Supplementary Information. [file 41598_2022_19981_MOESM1_ESM.zip › 1 networks/Cattle movements networks/Cattle26.txt]

231	141	0.85714
129	96	0.42857
112	272	13.714
66	141	5.7143
153	291	0.14286
153	288	6.5714
20	106	1
231	83	2.7143
153	81	18.857
255	23	0.14286
153	14	8.5714
235	166	0.14286
253	23	0.14286
119	132	6.4286
119	195	22.143
285	221	0.14286
129	231	0.42857
285	239	0.14286
112	251	1.7143
213	269	0.14286
21	271	8.2857
99	271	5.7143
40	271	23.714
284	271	71.143
285	271	23.143
42	271	14
88	269	0.14286
204	228	0.14286
203	271	11.429
234	271	2.5714
204	37	3.8571
20	251	5
158	271	2.7143
231	125	8.7143
204	125	10
153	125	18
119	79	5.5714
285	161	15
129	236	0.14286
88	234	0.14286
7	176	0.71429
153	168	0.14286
20	125	11.143
119	102	0.14286
285	84	0.57143
232	79	8.2857
274	79	21.143
285	55	6.4286
285	2	31.571
235	125	3.8571
7	84	6.4286
13	79	4
233	45	1.1429
22	77	4.4286
233	82	2.5714
22	92	1.2857
167	114	7.8571
135	114	9.7143
204	201	1.8571
253	233	0.14286
167	263	1.8571
285	77	28.429
204	114	3.8571
233	91	2
300	49	0.14286
203	114	1.4286
300	45	3.8571
129	233	0.14286
97	114	9.7143
255	301	0.42857
234	275	1.4286
179	289	2.2857
23	275	3.1429
151	301	0.14286
136	275	11.429
73	275	8.2857
301	290	5.7143
24	289	0.85714
129	284	0.14286
179	252	4.5714
88	284	0.28571
179	290	0.28571
253	301	0.14286
157	290	5.7143
236	76	2.5714
154	76	7.2857
21	175	0.71429
21	215	0.71429
88	235	0.14286
13	109	2.5714
21	262	1.4286
154	109	1.5714
180	146	5.5714
255	230	0.14286
21	140	0.14286
180	105	2.2857
158	192	2.1429
180	76	0.42857
253	235	0.28571
129	235	0.14286
21	75	1
158	76	3.5714
7	76	9.7143
