# Supplementary material for: Multilayer network analysis of FMD transmission and containment among beef cattle farms
Source: Sci Rep. 2022 Sep 20;12:15679. doi: 10.1038/s41598-022-19981-0 (PMC9489691; doi:10.1038/s41598-022-19981-0)
Supplement: Supplementary file 1 — Supplementary Information. [file 41598_2022_19981_MOESM1_ESM.zip › 1 networks/Cattle movements networks/Cattle27.txt]

231	2	7
274	32	6.4286
285	56	0.14286
40	116	5.7143
88	179	0.14286
156	251	11.429
153	286	29.714
237	286	3.1429
232	288	7.1429
42	288	8.8571
231	293	0.14286
129	300	0.57143
285	288	33.857
202	179	0.14286
40	2	28.571
220	300	0.14286
253	154	0.14286
299	300	0.14286
213	179	0.14286
274	247	1.7143
40	104	2.5714
153	267	1.2857
66	270	11.429
98	297	0.14286
41	270	25.571
112	176	0.42857
230	160	0.14286
235	147	0.14286
285	133	0.85714
99	104	1.8571
253	9	0.14286
98	282	5
153	270	10.429
129	7	0.14286
119	83	15.429
95	114	22.143
235	201	1
112	206	2.4286
20	239	12.429
96	239	19.714
178	239	16.143
95	242	3.4286
156	252	1.4286
98	263	0.42857
95	287	15
20	209	0.42857
9	275	1.2857
285	79	5.1429
98	84	4.1429
99	239	6.4286
178	91	1.8571
230	79	32.429
269	229	0.14286
284	252	0.71429
213	42	0.14286
95	263	0.28571
214	7	0.14286
112	239	6.8571
269	298	0.28571
119	239	6.5714
255	7	0.14286
284	29	22.429
284	14	41.143
230	87	2.2857
41	110	3.2857
153	29	11.429
88	40	0.14286
119	29	1.8571
95	37	7.8571
9	14	4.4286
285	197	3.8571
274	125	13
95	125	44.429
230	82	0.85714
95	54	19.571
178	29	0.85714
255	8	0.14286
119	87	7.1429
155	14	12.857
41	226	0.28571
7	125	5.7143
235	37	2.8571
157	29	6.5714
129	23	0.42857
300	48	12.857
269	48	13.286
285	48	23.571
9	48	0.85714
99	77	2.5714
119	86	2.5714
8	137	4
119	182	6.8571
119	261	6.8571
13	49	0.14286
73	4	0.14286
95	182	27
95	137	192.57
88	21	0.14286
163	77	0.42857
23	182	5.7143
274	77	9.7143
73	48	9.5714
41	77	6
21	77	8.2857
163	137	0.42857
285	77	4.2857
301	48	5.7143
13	77	1.2857
255	157	0.57143
233	196	4.4286
135	224	0.57143
42	107	1.2857
119	290	2
154	241	8.8571
42	241	6.5714
97	189	2.8571
135	168	0.14286
42	164	4.4286
219	156	0.14286
135	148	4.1429
98	106	1.5714
156	18	3.4286
88	156	0.42857
233	241	1.2857
253	156	0.57143
98	241	2.4286
213	156	0.14286
66	241	5.1429
129	156	0.42857
299	156	0.14286
