# Supplementary material for: Multilayer network analysis of FMD transmission and containment among beef cattle farms
Source: Sci Rep. 2022 Sep 20;12:15679. doi: 10.1038/s41598-022-19981-0 (PMC9489691; doi:10.1038/s41598-022-19981-0)
Supplement: Supplementary file 1 — Supplementary Information. [file 41598_2022_19981_MOESM1_ESM.zip › 1 networks/Cattle movements networks/Cattle28.txt]

255	7	1
212	40	0.28571
167	29	3.8571
155	133	2.4286
135	67	7.4286
119	52	1.2857
285	152	1.7143
22	67	8.4286
41	282	2.4286
155	267	1.8571
158	199	0.14286
158	196	0.14286
285	169	11
66	114	0.14286
179	87	3.4286
136	83	0.85714
285	78	19.857
236	67	1.4286
96	67	3.8571
96	56	1.8571
136	48	5.1429
97	29	8.5714
158	10	0.85714
129	7	1.4286
22	282	3
88	7	0.42857
203	67	8.2857
232	1	5.7143
156	29	3.7143
253	66	1.1429
235	29	2.5714
214	7	0.14286
213	7	0.28571
234	78	4
40	2	6.2857
136	58	1.4286
179	164	0.71429
204	228	0.14286
253	301	0.42857
129	301	0.85714
213	285	0.14286
255	301	0.42857
88	301	0.71429
284	287	32
219	96	0.14286
204	239	8.7143
237	287	1.4286
179	108	3.7143
167	32	10.429
40	261	0.14286
158	239	4.5714
129	96	1.1429
66	239	0.42857
8	116	4.8571
8	298	0.85714
112	252	2.2857
119	239	42.857
212	230	0.14286
119	226	0.14286
167	206	1
285	171	1
231	137	8
88	135	0.57143
285	116	26.143
24	108	2.5714
20	32	8.8571
136	32	4
255	230	0.28571
255	135	0.14286
119	32	5
41	32	6.7143
155	32	4
253	135	0.42857
231	32	1.7143
179	32	5
180	137	9.4286
180	176	0.28571
112	32	6.5714
213	135	0.14286
167	116	0.14286
301	14	2.5714
41	30	0.14286
232	37	2
284	197	3.5714
253	236	0.85714
97	262	1
202	269	0.28571
129	284	1.4286
97	107	0.14286
135	14	4
151	284	0.14286
40	14	11.429
255	284	0.42857
284	64	3.4286
88	284	0.71429
156	229	0.14286
41	238	0.14286
41	14	14.857
299	156	0.14286
255	156	0.85714
213	235	0.28571
180	270	1.4286
40	104	4.2857
153	276	32.571
151	235	0.28571
112	276	3.1429
96	276	1.4286
21	276	5.7143
236	276	2.5714
97	276	4.5714
284	276	49.857
235	270	1.4286
73	270	7.1429
98	263	0.71429
98	245	0.14286
214	235	0.28571
129	204	1.7143
156	182	2.5714
156	104	1.1429
40	27	9
220	204	0.14286
219	235	0.14286
253	235	1.1429
98	86	0.14286
156	280	0.14286
204	270	8.8571
179	276	5.7143
66	276	5.7143
88	235	0.85714
155	276	3.1429
232	276	3.7143
203	117	4.4286
203	142	10.143
233	209	1.2857
219	233	0.14286
13	286	4
42	286	9.7143
9	286	4
98	286	3
111	233	0.14286
129	233	0.42857
40	286	11.429
233	117	4.4286
255	231	0.85714
274	286	18.571
214	233	0.14286
299	233	0.14286
129	231	0.28571
253	233	1.4286
88	233	0.71429
