# Supplementary material for: Multilayer network analysis of FMD transmission and containment among beef cattle farms
Source: Sci Rep. 2022 Sep 20;12:15679. doi: 10.1038/s41598-022-19981-0 (PMC9489691; doi:10.1038/s41598-022-19981-0)
Supplement: Supplementary file 1 — Supplementary Information. [file 41598_2022_19981_MOESM1_ESM.zip › 1 networks/Cattle movements networks/Cattle29.txt]

20	10	4.7143
223	40	0.14286
88	42	2.4286
95	71	0.14286
269	86	0.14286
213	157	0.28571
285	181	7.7143
99	199	2.7143
99	273	0.71429
95	287	30.286
300	294	0.85714
151	301	0.42857
8	287	4
111	99	0.28571
136	14	5.2857
230	273	0.57143
230	286	24.857
253	40	1.5714
300	226	0.14286
253	42	2.7143
88	157	0.14286
299	40	0.57143
202	301	0.71429
214	40	0.28571
212	301	0.42857
218	40	0.14286
255	8	4.4286
231	169	1
223	20	0.42857
237	108	0.42857
99	276	2.7143
154	45	12.286
129	8	0.57143
95	45	4.8571
20	276	1
157	292	2.5714
7	276	10.857
237	258	0.14286
285	169	49
163	169	0.85714
285	147	1.8571
231	133	0.14286
202	96	0.57143
253	66	2.5714
167	52	12.857
151	20	0.57143
214	8	0.14286
88	20	1
234	168	0.14286
158	276	5.7143
22	49	0.14286
218	66	0.14286
220	8	0.14286
217	66	0.42857
237	276	0.85714
129	20	3.8571
99	261	1
234	276	3.8571
225	66	0.14286
300	1	10.429
7	1	1.4286
253	9	2.4286
212	13	0.28571
157	17	2.4286
151	24	0.42857
95	33	13.286
95	63	1.8571
219	97	0.28571
269	117	0.85714
95	131	3.2857
202	153	0.42857
178	205	6
95	159	43.286
119	56	3.8571
167	33	0.71429
178	109	0.71429
214	24	0.28571
255	13	1.4286
299	231	0.28571
167	1	0.42857
88	153	1.5714
213	24	0.42857
227	24	0.14286
22	1	7
111	24	0.14286
129	153	2.1429
217	167	0.14286
253	13	0.57143
136	1	1.2857
231	1	4.5714
300	138	3.1429
269	81	12.286
230	27	9.7143
23	138	10
129	112	1.8571
119	267	0.14286
119	222	1.5714
95	161	22.857
13	18	0.85714
95	289	10.429
95	249	21.857
20	161	5.4286
219	154	0.28571
156	138	0.14286
212	112	0.28571
88	112	2
20	110	0.28571
178	72	2.5714
23	37	1.4286
13	29	0.14286
99	27	2.5714
217	22	0.14286
156	16	8.7143
178	138	2.8571
178	27	3.2857
129	154	0.71429
214	22	0.14286
13	114	0.14286
255	22	1.7143
119	246	15.429
299	22	0.14286
13	138	1.4286
202	112	1
157	27	4.7143
253	154	1.1429
269	138	2.1429
253	22	1.2857
111	154	0.14286
218	112	0.14286
119	265	6.5714
119	11	2.8571
220	21	0.14286
255	41	3.1429
203	75	4
153	75	10.429
9	78	4
213	95	0.14286
223	98	0.14286
129	136	2.4286
231	196	0.14286
231	241	2.7143
95	263	0.57143
119	281	4.7143
42	75	15.429
95	297	1.5714
88	21	2.1429
151	95	0.42857
218	41	0.42857
274	75	18
153	78	26.429
24	78	0.85714
225	21	0.14286
253	41	2.4286
214	21	0.71429
158	78	0.85714
217	21	0.14286
219	41	0.14286
41	75	24.286
202	41	0.57143
204	78	5.7143
231	152	0.14286
220	41	0.14286
231	221	0.14286
299	23	0.14286
255	7	3
213	7	0.14286
179	187	2
167	171	2.2857
95	238	63
95	67	127.57
96	244	11.429
179	238	6.2857
95	210	0.28571
7	187	0.14286
253	73	2.5714
40	67	28.571
284	67	70
178	64	0.14286
212	23	0.14286
119	12	6.7143
111	7	0.28571
202	7	0.28571
97	2	5.4286
178	187	2.4286
220	23	0.28571
135	2	11.429
214	7	0.14286
167	187	1.7143
129	7	2.2857
88	23	2
218	7	0.28571
129	23	0.85714
217	23	0.28571
119	67	3.8571
97	67	3.4286
235	210	4
