# Supplementary material for: Multilayer network analysis of FMD transmission and containment among beef cattle farms
Source: Sci Rep. 2022 Sep 20;12:15679. doi: 10.1038/s41598-022-19981-0 (PMC9489691; doi:10.1038/s41598-022-19981-0)
Supplement: Supplementary file 1 — Supplementary Information. [file 41598_2022_19981_MOESM1_ESM.zip › 1 networks/Cattle movements networks/Cattle30.txt]

253	95	6.2857
219	13	0.28571
180	146	0.57143
66	240	2.2857
8	6	0.85714
21	210	0.14286
154	276	1.4286
233	273	1.4286
136	265	3.7143
22	256	4
234	240	1.4286
217	233	0.28571
151	158	0.85714
218	95	0.71429
88	95	4.1429
214	13	0.42857
129	95	8.2857
98	256	0.57143
202	95	1.2857
21	240	8.7143
255	13	1
236	276	2.1429
255	95	5.2857
66	273	8.2857
223	95	0.42857
98	50	6.5714
98	92	0.42857
151	96	0.71429
98	103	1.2857
73	118	2.4286
232	121	8.2857
119	121	0.85714
136	121	2
112	132	0.42857
129	180	0.42857
220	204	0.14286
255	232	0.28571
157	238	1.4286
227	274	0.28571
255	274	0.85714
73	55	2.8571
66	121	2.2857
112	246	8.5714
119	238	17.714
88	274	2.4286
155	196	0.14286
180	48	7.7143
214	274	0.28571
253	274	4.2857
301	144	2.1429
285	121	36.857
112	121	0.71429
218	204	0.14286
202	96	1.2857
236	118	0.42857
155	103	6.4286
219	204	0.42857
7	121	6.5714
217	96	0.57143
73	50	4.4286
8	238	0.57143
301	103	1.8571
299	204	0.71429
212	274	1.2857
255	96	1.4286
119	118	2.5714
111	204	1.2857
255	119	3.2857
218	119	0.28571
151	154	0.42857
88	119	2.4286
111	119	0.57143
253	300	0.14286
213	236	1.1429
129	167	3.7143
202	154	0.57143
129	119	3.5714
299	98	0.42857
225	154	0.14286
129	236	0.14286
253	119	3.7143
217	119	0.14286
212	236	0.28571
223	98	0.28571
299	154	0.14286
214	119	0.28571
151	40	0.57143
255	41	2.8571
218	203	0.28571
217	234	0.28571
202	235	0.71429
220	269	0.28571
129	269	5.2857
269	290	1
269	292	0.57143
88	41	1.1429
204	292	1.4286
223	235	0.42857
255	235	1.2857
300	287	0.14286
225	269	0.57143
253	234	2.8571
88	203	2
230	290	5.7143
299	269	0.28571
219	41	0.28571
253	41	3.2857
151	269	0.71429
111	41	0.14286
227	269	0.42857
212	41	0.28571
213	269	0.28571
299	285	0.28571
253	285	5.1429
213	231	0.57143
178	294	6
41	247	4
151	230	1
88	285	3.1429
111	285	0.28571
95	261	0.28571
129	301	2.4286
234	294	0.14286
219	285	0.28571
255	285	3.4286
95	251	7.2857
95	241	1.7143
95	164	1.2857
95	139	0.14286
95	90	6
95	31	6.8571
220	284	0.14286
269	251	0.14286
202	285	0.57143
95	116	0.14286
129	285	3.7143
214	285	0.71429
178	247	1.1429
212	285	0.57143
227	285	0.14286
223	285	0.28571
129	99	1
253	135	1.7143
151	155	0.42857
220	157	0.14286
227	179	0.14286
219	179	0.42857
88	237	0.85714
66	242	1.4286
20	260	5.7143
129	157	5.5714
237	258	1.4286
214	99	0.28571
255	99	3.5714
299	179	0.71429
253	155	3.4286
217	179	0.14286
202	179	0.71429
212	135	0.42857
225	179	0.14286
253	163	0.28571
88	179	2
269	258	0.14286
218	179	0.14286
111	179	0.14286
