# Supplementary material for: Multilayer network analysis of FMD transmission and containment among beef cattle farms
Source: Sci Rep. 2022 Sep 20;12:15679. doi: 10.1038/s41598-022-19981-0 (PMC9489691; doi:10.1038/s41598-022-19981-0)
Supplement: Supplementary file 1 — Supplementary Information. [file 41598_2022_19981_MOESM1_ESM.zip › 1 networks/Cattle movements networks/Cattle31.txt]

274	3	5.7143
284	6	0.71429
151	41	2
284	48	5.7143
156	168	1.4286
253	232	4.2857
129	156	0.28571
153	168	4
236	168	1.4286
231	117	0.14286
231	276	1.2857
253	237	1.1429
284	226	0.14286
300	168	1.5714
129	22	0.28571
231	152	0.14286
203	168	3.1429
253	158	0.42857
231	6	2
24	168	0.85714
255	95	7.7143
220	66	0.42857
179	132	1.7143
129	20	0.14286
179	238	9.5714
253	234	0.28571
179	209	0.14286
253	180	2.8571
9	159	5.7143
219	154	0.28571
158	133	0.71429
158	118	6.4286
218	99	0.57143
253	97	0.42857
151	95	0.28571
235	70	4
231	70	8.7143
301	70	1.4286
111	66	0.57143
151	42	0.57143
202	20	3.1429
213	9	0.42857
157	4	2.4286
299	180	0.71429
223	95	0.42857
212	95	1.4286
253	135	0.28571
218	180	0.42857
7	70	0.28571
217	95	0.71429
214	95	1.1429
158	159	2.5714
157	70	1.5714
225	95	0.42857
227	66	0.28571
20	12	0.14286
255	112	0.71429
225	163	0.14286
213	235	1
88	274	2
299	284	0.28571
129	301	1.1429
88	21	0.42857
223	230	0.14286
253	284	3.4286
214	235	0.57143
220	235	0.14286
223	235	0.14286
213	96	0.57143
202	274	1.1429
129	119	2
219	235	0.14286
253	235	0.57143
217	98	0.14286
227	284	0.14286
253	40	0.14286
214	155	0.28571
41	35	2.1429
151	8	0.57143
119	240	48.857
41	240	15.714
212	236	1
217	233	0.42857
88	231	6.7143
8	170	0.14286
119	169	0.14286
255	153	2.1429
41	146	1.1429
41	140	18.857
111	136	0.42857
41	109	0.28571
41	87	0.85714
119	82	2.2857
119	71	0.14286
220	40	0.57143
24	35	2.4286
41	31	13.286
24	15	0.14286
13	15	4
214	233	0.42857
202	136	0.14286
253	236	0.28571
232	31	6.5714
225	23	0.14286
163	47	1.4286
157	90	0.14286
269	92	0.71429
300	103	18.571
8	121	4
73	126	17.143
220	157	0.71429
255	167	0.42857
299	179	0.42857
129	269	1.2857
214	285	0.28571
66	47	17.143
88	13	2.1429
225	73	0.71429
223	13	0.28571
129	157	1.2857
219	179	0.14286
212	179	0.28571
269	121	1.4286
269	47	10.714
129	179	5.1429
157	121	8.1429
111	167	0.14286
233	50	3.5714
233	103	4.7143
274	25	17.143
253	203	1
253	24	2
213	178	0.71429
111	300	0.14286
255	204	1.1429
214	203	0.28571
218	178	1
178	28	8.2857
167	25	1.4286
204	25	18
136	25	18.857
136	18	0.85714
214	7	1
88	300	10
220	203	0.28571
212	203	0.42857
253	178	2.2857
20	25	11.571
