# Supplementary material for: Multilayer network analysis of FMD transmission and containment among beef cattle farms
Source: Sci Rep. 2022 Sep 20;12:15679. doi: 10.1038/s41598-022-19981-0 (PMC9489691; doi:10.1038/s41598-022-19981-0)
Supplement: Supplementary file 1 — Supplementary Information. [file 41598_2022_19981_MOESM1_ESM.zip › 1 networks/Cattle movements networks/Cattle32.txt]

253	274	2.2857
225	40	0.42857
212	230	0.14286
236	142	0.14286
153	209	0.14286
88	274	6
112	185	0.85714
96	70	15.143
42	81	2
7	39	0.71429
129	301	0.28571
95	278	2.2857
212	274	0.57143
255	231	0.42857
153	226	0.14286
255	178	3.4286
99	162	0.14286
214	112	0.28571
212	97	0.28571
203	70	15.429
7	70	22.143
135	70	2.5714
129	66	3
285	35	1.2857
220	20	0.28571
40	6	0.14286
214	178	0.71429
227	178	0.42857
213	20	1.8571
202	66	5.1429
231	35	2.5714
217	7	0.57143
129	20	3.7143
217	20	0.28571
111	66	1
219	301	0.28571
8	10	0.14286
255	13	0.57143
88	41	2.8571
234	77	7.1429
253	119	26
230	123	22.714
153	123	11.286
285	123	28.286
255	135	0.85714
99	145	1.7143
223	167	0.57143
217	237	0.28571
218	269	0.57143
111	269	0.42857
153	271	5.5714
21	123	14
96	271	7.7143
112	123	13.143
154	77	17.571
230	245	9.8571
255	167	0.42857
299	237	0.14286
225	237	0.14286
236	145	1.2857
212	269	0.28571
219	269	0.14286
213	135	0.42857
95	10	1
214	269	0.42857
299	41	2.2857
151	269	3.8571
300	10	0.14286
227	135	0.14286
202	269	1
284	276	10.571
23	277	9.7143
154	277	1
95	152	0.14286
13	222	0.14286
42	289	1.4286
99	277	11
163	277	0.14286
253	234	2.5714
212	233	0.57143
7	127	0.14286
285	127	34.143
284	125	17.714
95	68	9.1429
129	233	4
284	240	6.1429
95	121	2.5714
95	277	6
111	234	0.28571
284	127	1.2857
42	127	16.286
204	37	0.57143
111	42	0.14286
136	80	5
225	136	0.14286
88	136	7.5714
129	156	0.28571
217	158	0.71429
218	163	0.85714
213	180	0.42857
225	235	0.42857
136	259	2.1429
96	259	2.5714
129	42	1.8571
151	136	1.4286
178	80	8.2857
204	294	1.1429
213	155	0.14286
255	232	3.4286
274	37	0.42857
301	297	0.14286
223	235	0.14286
214	136	0.57143
220	158	0.28571
202	158	1.8571
212	156	0.57143
129	23	5
255	158	2.1429
204	80	9.7143
255	95	10.714
213	136	0.42857
300	50	0.85714
300	126	0.14286
274	241	28.143
255	204	2.7143
220	8	0.14286
223	284	0.28571
155	168	0.14286
129	204	7.7143
111	22	0.14286
155	298	0.57143
129	285	32
255	284	17.286
66	267	0.14286
22	261	1.7143
300	256	0.14286
40	242	0.14286
167	241	25.429
22	239	11.714
155	239	25.714
300	197	2.1429
300	193	0.85714
88	179	0.14286
129	153	8
151	8	0.57143
202	8	0.85714
155	242	2.1429
218	284	0.42857
301	239	14
22	267	2
299	153	1
214	284	0.28571
8	298	0.14286
111	8	0.14286
217	8	0.42857
235	241	0.14286
253	8	0.28571
135	48	0.14286
111	73	1.2857
13	93	0.28571
88	96	1.4286
253	99	1.7143
231	140	4.5714
163	181	0.14286
202	203	0.57143
13	270	0.14286
300	296	2
219	300	0.28571
88	157	4.4286
153	263	1.2857
237	140	5.7143
223	203	0.28571
255	236	1
299	96	0.14286
214	203	0.57143
212	96	0.85714
255	96	3.8571
217	203	0.28571
129	300	0.85714
153	181	24.429
129	99	5
220	203	0.28571
253	203	6
151	73	0.42857
213	300	1
253	96	0.28571
225	300	0.14286
253	154	9.4286
227	300	0.14286
