# Supplementary material for: Multilayer network analysis of FMD transmission and containment among beef cattle farms
Source: Sci Rep. 2022 Sep 20;12:15679. doi: 10.1038/s41598-022-19981-0 (PMC9489691; doi:10.1038/s41598-022-19981-0)
Supplement: Supplementary file 1 — Supplementary Information. [file 41598_2022_19981_MOESM1_ESM.zip › 1 networks/Cattle movements networks/Cattle33.txt]

255	13	0.57143
218	22	0.28571
253	42	7
135	77	24.143
233	123	0.14286
153	123	45.429
95	123	171.14
42	123	5.2857
42	132	0.85714
129	153	10.429
42	160	9.2857
255	163	0.57143
234	196	0.14286
227	204	0.28571
157	241	3
217	274	0.85714
299	274	0.71429
73	241	5.7143
88	274	7
202	274	2.1429
151	274	1.1429
179	77	16.143
236	160	4.1429
220	285	0.42857
213	274	1.1429
255	153	1.4286
274	160	0.42857
129	204	3.1429
253	22	3.8571
158	186	0.85714
214	42	1.4286
88	235	0.28571
66	160	9.7143
212	153	1.2857
220	204	0.14286
253	40	0.28571
223	274	0.42857
88	204	1.5714
157	121	0.14286
156	77	19.714
225	274	0.28571
219	274	0.85714
13	160	3.5714
300	123	0.57143
300	49	0.14286
284	164	1.8571
253	155	2.7143
213	20	0.28571
223	179	0.14286
151	178	0.85714
88	300	1.4286
111	96	0.28571
95	34	14.286
269	247	2
8	216	0.71429
253	179	3
218	178	0.14286
202	155	0.57143
99	130	7.5714
98	104	3.5714
24	69	1.4286
97	69	26
274	69	0.14286
40	69	51.286
129	66	3.2857
95	49	0.57143
235	34	3.1429
41	28	0.14286
234	15	1.5714
214	9	0.28571
7	1	2.5714
23	1	4
212	155	0.14286
217	155	0.14286
219	178	0.14286
98	256	1.8571
99	247	0.71429
95	1	6.7143
112	69	11.429
129	178	3.1429
299	155	0.42857
213	155	0.28571
220	155	0.28571
231	69	1.1429
234	193	0.14286
98	290	0.85714
202	96	0.14286
227	155	0.28571
255	155	9.5714
212	41	0.28571
157	49	4
129	21	0.14286
255	73	2.5714
234	75	0.71429
158	75	6.2857
284	86	7.1429
299	95	0.28571
151	95	0.42857
202	99	1.7143
98	113	20.571
41	113	25.286
232	114	0.14286
212	135	0.71429
232	168	14.429
40	170	0.71429
40	205	0.85714
95	113	8.1429
111	95	0.14286
88	95	4.2857
40	75	11.857
180	182	17.714
179	75	7.5714
217	95	0.57143
253	156	3.1429
284	128	45.286
284	127	41.429
284	125	71.857
284	35	0.14286
129	95	7.1429
180	117	0.14286
253	99	1.8571
255	95	2.5714
219	73	0.57143
214	95	0.57143
218	135	0.28571
8	113	9
269	75	13.429
284	113	5
180	175	0.71429
220	95	0.14286
213	95	0.57143
299	98	0.14286
284	107	0.57143
255	98	3.4286
218	98	0.42857
112	210	0.71429
7	181	0.14286
40	277	17.429
112	264	1.4286
232	262	0.14286
253	237	3.1429
88	236	2.5714
232	206	0.42857
253	203	0.42857
112	198	3.1429
274	185	0.14286
99	181	4
129	112	7.1429
217	98	0.28571
151	98	1
219	24	0.14286
155	185	4.4286
202	98	1
284	185	1
225	24	0.14286
284	181	0.28571
212	98	0.14286
235	262	1.4286
213	112	0.28571
111	24	0.57143
220	98	0.14286
214	24	0.14286
219	98	0.14286
179	11	1.2857
88	23	1.4286
7	37	0.14286
22	58	3.7143
155	81	3.8571
203	143	7.5714
227	154	0.14286
214	167	0.14286
253	180	3.7143
232	189	1.2857
212	233	0.42857
88	269	0.28571
95	271	105.14
9	296	0.28571
22	37	0.42857
112	4	0.57143
88	234	2.2857
151	180	1
40	271	21.857
179	221	0.14286
219	167	0.28571
213	23	0.42857
253	167	3.2857
178	81	6.4286
299	180	0.28571
220	180	0.14286
223	167	0.14286
274	58	0.14286
22	145	0.14286
111	154	0.42857
202	180	0.57143
217	23	0.14286
129	167	5.5714
22	221	0.14286
218	23	0.42857
255	167	3.7143
235	37	0.28571
299	8	0.71429
255	119	0.28571
231	68	7.1429
213	8	0.28571
178	48	3.2857
40	289	7.4286
151	7	0.85714
112	80	3.8571
285	240	3
42	68	22.857
22	169	0.14286
13	39	1.4286
285	278	27.571
285	246	0.14286
40	245	0.14286
167	240	5.1429
40	239	1.1429
285	188	9.2857
300	184	6.5714
136	184	12.286
300	152	0.85714
300	144	1.4286
255	136	3.5714
212	97	0.57143
167	80	3.1429
203	68	12.714
154	68	11
66	68	12.286
95	68	39.286
95	48	9.8571
285	39	0.57143
129	8	3
217	7	0.57143
88	7	4.8571
163	80	1.4286
202	7	0.85714
253	158	2.5714
214	7	0.14286
232	239	0.85714
22	240	2
253	8	1.4286
129	7	5
9	68	8
219	97	0.42857
154	184	1.8571
225	97	0.14286
220	7	0.14286
218	7	0.42857
40	184	2.8571
111	97	0.14286
223	7	0.28571
