# Supplementary material for: Multilayer network analysis of FMD transmission and containment among beef cattle farms
Source: Sci Rep. 2022 Sep 20;12:15679. doi: 10.1038/s41598-022-19981-0 (PMC9489691; doi:10.1038/s41598-022-19981-0)
Supplement: Supplementary file 1 — Supplementary Information. [file 41598_2022_19981_MOESM1_ESM.zip › 1 networks/Cattle movements networks/Cattle34.txt]

301	75	9.1429
233	72	1
213	157	1.1429
40	75	11.286
151	153	1.4286
88	13	2.7143
119	181	1.8571
111	153	0.71429
98	75	9.7143
285	121	0.14286
119	262	0.85714
204	246	0.14286
255	203	7.1429
158	183	1.8571
219	178	0.57143
233	169	2.2857
156	159	3.2857
217	157	0.14286
202	153	1.1429
129	135	0.57143
119	126	2.1429
153	113	37.857
97	113	9.7143
299	112	1
219	97	0.14286
41	75	15.429
235	44	0.14286
274	44	42
156	25	9.2857
158	176	1.2857
232	75	0.14286
129	112	4.1429
88	178	3.8571
218	157	0.85714
129	153	7.2857
119	267	0.71429
274	183	1.1429
223	153	0.42857
24	126	1.4286
225	97	0.14286
227	153	0.14286
212	153	1.2857
253	153	10.429
204	183	1
214	112	0.28571
236	75	2.5714
217	153	0.28571
220	157	0.42857
284	39	0.85714
234	82	1.4286
129	98	2.7143
88	155	4.1429
223	156	0.14286
129	163	1
20	186	6
21	197	0.57143
219	231	0.14286
253	232	0.57143
220	233	0.57143
253	237	0.28571
285	290	5.2857
255	301	4.5714
111	301	0.42857
119	57	3.7143
151	156	1.1429
230	164	0.42857
253	284	0.14286
202	231	1.4286
129	233	0.57143
253	231	1.5714
214	231	0.57143
119	33	3.1429
218	156	0.14286
253	98	2.7143
230	51	3.5714
212	233	0.71429
225	231	0.14286
269	82	4.7143
217	156	0.42857
255	136	2
214	274	0.28571
220	274	0.57143
204	109	0.57143
156	34	2.2857
135	175	0.28571
20	145	0.14286
7	139	17.143
157	283	5.7143
218	274	0.14286
213	274	0.14286
151	274	0.42857
253	269	0.14286
129	230	2.4286
153	210	0.14286
156	208	0.57143
285	205	0.57143
285	191	12.143
230	168	26
88	167	2.8571
253	158	1.5714
285	139	59.857
129	136	3.5714
285	110	0.57143
157	62	0.85714
253	42	1.5714
204	34	8
119	29	39.143
153	6	0.14286
225	269	0.14286
20	34	10.429
269	62	2.5714
202	274	0.71429
253	99	3.5714
255	167	1.7143
212	274	0.57143
219	274	0.28571
21	152	0.14286
299	274	0.28571
301	191	0.71429
217	274	0.14286
111	274	0.28571
156	49	1.4286
135	52	0.71429
22	63	1.8571
255	66	1.4286
151	73	0.28571
167	104	4.2857
20	107	2.1429
95	114	0.14286
22	188	0.28571
217	234	0.42857
119	275	118.14
285	187	0.14286
96	198	1.4286
230	35	0.14286
274	77	0.14286
284	93	0.28571
299	66	0.71429
202	234	0.71429
95	247	4.1429
135	49	5.2857
269	52	7.2857
214	66	0.28571
253	66	6.1429
284	77	17.286
218	96	0.28571
285	275	2.8571
284	83	2.8571
253	7	3.7143
213	204	0.42857
213	300	1.1429
167	45	7.1429
88	95	5
95	128	43.714
96	160	17.143
21	160	14.571
24	160	0.28571
202	300	2.5714
135	286	0.14286
95	271	9.7143
41	252	0.14286
237	251	2.5714
111	204	0.85714
223	204	0.28571
220	180	0.28571
135	170	2.1429
179	160	11.429
95	160	68.714
135	160	12.571
255	95	6.1429
285	86	5.8571
230	83	11.714
7	68	0.14286
285	45	22
153	45	9
285	36	17
285	19	5.2857
95	15	2.1429
233	128	12.143
218	204	0.14286
9	252	0.14286
23	48	2.5714
129	40	12.857
151	204	0.85714
20	48	0.71429
217	204	0.14286
284	68	57.429
227	204	0.42857
212	300	1.4286
230	252	4.7143
225	204	0.14286
21	296	0.14286
95	251	1.7143
220	40	0.42857
88	204	1.5714
66	160	5.7143
95	141	7.2857
22	252	3.5714
219	95	1.4286
299	204	0.57143
285	69	3.2857
284	71	0.14286
95	108	1.8571
111	119	0.57143
274	123	5.7143
285	130	4.5714
284	147	0.42857
202	154	1.5714
255	179	0.57143
157	182	2.2857
95	206	0.28571
157	226	0.14286
285	250	21
236	250	1.4286
95	256	1.7143
284	265	1.5714
20	298	0.28571
8	295	4
95	1	38.714
95	123	97.429
88	119	3.4286
213	154	0.42857
253	119	6.7143
284	146	1.4286
299	154	0.28571
20	69	0.14286
151	179	0.57143
212	154	1.2857
219	179	0.14286
255	119	3.4286
284	3	0.14286
158	250	5.7143
220	154	0.85714
129	179	6.4286
301	182	8.2857
233	69	0.14286
218	154	0.14286
217	119	0.28571
95	78	51.571
225	179	0.14286
214	154	0.42857
97	147	1.4286
95	53	20.571
95	10	1.1429
