# Supplementary material for: Multilayer network analysis of FMD transmission and containment among beef cattle farms
Source: Sci Rep. 2022 Sep 20;12:15679. doi: 10.1038/s41598-022-19981-0 (PMC9489691; doi:10.1038/s41598-022-19981-0)
Supplement: Supplementary file 1 — Supplementary Information. [file 41598_2022_19981_MOESM1_ESM.zip › 1 networks/Cattle movements networks/Cattle35.txt]

220	23	0.28571
40	51	6.5714
111	119	0.28571
41	216	0.14286
214	237	1.1429
157	243	0.57143
218	269	0.14286
9	63	0.14286
97	51	0.14286
151	23	1.4286
255	119	0.28571
284	164	1
299	154	0.57143
154	295	0.14286
151	237	0.28571
253	269	7.2857
88	23	0.14286
253	180	0.14286
253	73	0.14286
253	20	0.42857
214	155	0.28571
178	104	1.4286
41	125	15.857
157	6	0.14286
20	183	11.429
300	279	6.7143
42	260	1.5714
180	207	0.14286
180	185	0.14286
300	183	1.7143
232	183	18.571
154	166	0.57143
129	153	16.429
41	127	7.7143
119	115	24.286
253	112	0.71429
9	57	3.8571
154	46	6
151	41	0.71429
218	20	0.28571
13	15	0.85714
42	57	4.5714
157	166	0.85714
202	153	3.8571
119	127	19.857
227	153	0.14286
231	166	0.14286
225	153	0.42857
255	153	2.8571
180	48	3.4286
234	70	2.5714
180	70	9.1429
163	70	0.14286
255	96	6.7143
285	128	4.4286
220	135	0.28571
95	139	39.429
223	158	0.57143
285	168	9.5714
119	169	3
301	194	0.14286
285	194	36
73	194	23
42	194	5.2857
95	194	39.714
21	194	15.429
285	195	20.286
40	195	18.857
136	222	0.14286
214	230	0.85714
227	235	0.14286
97	246	0.14286
136	263	1.2857
97	271	0.14286
299	284	0.14286
253	285	9.4286
7	37	0.71429
285	169	12.429
88	230	11.143
136	123	0.14286
151	230	0.71429
178	195	10
204	195	15.429
213	230	1.7143
255	158	0.42857
284	194	28.429
284	33	6.4286
299	235	0.57143
218	230	0.14286
203	62	2.2857
219	158	0.85714
24	70	2.8571
202	96	0.57143
7	169	10.714
212	96	1.8571
129	135	4.5714
111	158	1.2857
136	245	7.4286
255	284	6.7143
217	135	2
154	70	7.2857
300	194	0.42857
225	96	0.28571
88	135	4
13	70	2.7143
233	70	0.14286
203	139	11.714
136	271	2.4286
13	168	0.42857
274	19	0.71429
255	42	0.42857
223	97	0.57143
41	256	0.14286
41	52	5.7143
151	97	0.14286
135	36	2.2857
95	173	1.4286
95	266	2.7143
41	252	0.85714
41	251	0.85714
41	205	0.42857
212	156	0.14286
95	147	0.14286
212	98	0.42857
88	97	2.7143
41	83	1.8571
41	82	2.5714
95	68	24.857
95	45	0.85714
219	42	0.28571
234	29	2.5714
274	29	12.143
95	25	64.714
135	16	2.7143
255	7	5.2857
135	45	0.71429
155	29	9.7143
129	42	4.7143
213	156	0.57143
253	97	1.8571
99	29	8.2857
253	157	3.8571
41	107	0.14286
88	42	0.85714
227	156	0.14286
217	97	0.14286
111	7	0.28571
202	7	0.42857
41	196	2.4286
225	156	0.14286
214	97	0.28571
13	29	0.14286
218	97	0.28571
98	5	2.1429
255	9	1.8571
253	13	2.1429
218	40	0.14286
214	40	0.71429
88	40	3
157	60	1.5714
41	69	9.2857
98	77	10.714
95	84	21.857
255	95	2.1429
95	102	63.429
8	5	0.28571
95	77	6.2857
111	40	0.14286
129	40	6
157	69	1
231	34	0.14286
212	9	0.28571
95	126	13.714
180	60	14
299	40	0.14286
21	5	2.5714
219	95	0.42857
253	95	3
20	69	5.7143
151	40	0.71429
220	40	0.28571
217	99	0.14286
202	40	0.71429
213	40	0.57143
253	22	0.71429
255	21	3.7143
235	59	0.14286
231	71	14.429
214	24	0.28571
237	39	0.28571
129	21	5.8571
111	8	0.71429
97	11	0.57143
7	71	2.8571
88	66	1
7	59	1.1429
95	44	0.14286
220	24	0.14286
151	22	0.57143
212	21	0.42857
220	8	0.28571
237	44	2.2857
202	21	1.4286
231	61	3.5714
88	22	0.71429
97	44	5.1429
225	22	0.28571
253	21	5.4286
213	8	0.71429
217	8	0.28571
299	22	1
218	8	0.14286
227	8	0.28571
