# Supplementary material for: Multilayer network analysis of FMD transmission and containment among beef cattle farms
Source: Sci Rep. 2022 Sep 20;12:15679. doi: 10.1038/s41598-022-19981-0 (PMC9489691; doi:10.1038/s41598-022-19981-0)
Supplement: Supplementary file 1 — Supplementary Information. [file 41598_2022_19981_MOESM1_ESM.zip › 1 networks/Cattle movements networks/Cattle36.txt]

299	234	0.57143
230	280	0.85714
167	194	12.286
88	234	0.71429
111	234	0.28571
96	26	14
73	194	9.5714
8	26	4
255	274	6.8571
163	267	0.57143
66	265	0.14286
119	244	2.5714
119	211	2.5714
153	195	39.571
285	194	75.714
233	194	6.7143
88	167	0.28571
255	158	0.28571
230	131	0.71429
112	127	31.714
119	127	16.571
73	77	1.8571
218	66	0.28571
230	29	1.2857
24	26	0.14286
179	26	0.14286
223	13	0.42857
111	7	0.28571
214	7	1.1429
9	26	7.1429
153	244	1.8571
203	26	3.8571
153	194	5.8571
225	66	0.28571
203	194	1.8571
220	7	0.71429
23	194	4
231	26	0.14286
178	26	9.7143
156	194	7.1429
22	127	0.28571
235	14	4.7143
235	48	2.2857
253	73	7.8571
22	83	0.85714
129	97	0.28571
255	98	5.4286
111	112	0.42857
235	117	0.14286
255	135	2.7143
230	142	1
217	153	0.85714
24	164	0.57143
227	179	0.28571
22	188	0.14286
284	191	1.7143
253	231	0.71429
163	243	0.28571
269	245	5
42	290	2.7143
22	14	10.429
42	47	8.1429
66	14	5.5714
202	153	2
40	264	0.71429
223	231	0.42857
255	73	1.1429
284	243	2.4286
218	98	0.71429
129	112	4
212	97	2.5714
158	243	5.7143
42	14	7.7143
269	14	0.71429
219	135	0.71429
214	98	0.42857
253	153	7.4286
88	231	8.2857
151	112	1.4286
225	97	0.14286
213	73	1.1429
153	243	0.14286
299	156	0.71429
284	199	0.57143
253	22	1
253	155	3
230	61	0.14286
40	271	4.4286
129	154	7.2857
119	266	1.7143
13	292	0.71429
230	252	0.71429
230	240	8.1429
255	237	1.5714
24	199	0.28571
230	187	2.4286
284	183	2.8571
151	156	1.1429
202	155	0.71429
88	136	0.28571
40	104	0.28571
88	99	0.42857
119	75	9.1429
284	75	27.286
284	62	0.85714
40	49	10.714
129	42	8.4286
88	41	1.5714
255	22	2.1429
40	16	1.5714
212	156	0.57143
219	155	0.57143
111	41	0.28571
231	173	0.14286
214	156	0.42857
129	41	1.8571
253	24	1
284	110	0.42857
217	155	0.14286
220	41	0.14286
129	156	0.71429
213	155	0.57143
284	53	3.2857
227	156	0.28571
218	41	0.42857
129	21	0.71429
284	69	25.714
230	82	0.85714
230	102	7.1429
284	115	58.429
40	122	47.857
96	228	0.14286
220	230	0.14286
253	232	0.28571
212	233	0.14286
214	235	0.14286
217	269	0.14286
13	196	0.71429
129	233	2.8571
88	235	2.2857
151	269	0.57143
230	228	0.14286
255	301	0.14286
284	260	1.2857
213	230	0.42857
230	43	7.7143
219	230	0.28571
253	230	4.4286
202	235	1.5714
88	233	0.57143
13	122	4.2857
284	43	17.143
255	269	2.5714
299	96	0.28571
284	279	0.14286
255	284	6
217	284	0.42857
223	284	0.28571
153	197	0.14286
136	209	0.85714
111	284	0.57143
227	284	0.14286
213	284	1.2857
129	284	6.1429
136	279	6.5714
153	249	13.143
236	222	0.14286
136	169	0.57143
153	168	7.8571
253	163	1
88	96	2.4286
253	95	3.1429
151	284	0.14286
202	40	0.57143
212	284	1
136	206	0.28571
95	279	5.7143
23	168	1.4286
214	284	0.28571
219	284	0.14286
220	204	0.28571
218	204	0.42857
7	70	3.8571
73	109	0.14286
253	119	4
7	121	0.14286
232	125	8.2857
300	125	16.429
24	125	1.4286
253	157	1.5714
88	180	0.85714
88	203	3.2857
214	236	0.14286
204	251	2.4286
220	285	0.28571
255	285	3.1429
219	300	0.28571
73	70	11.286
129	285	6.1429
204	125	10.429
214	180	0.28571
213	180	0.28571
300	166	2.2857
151	236	0.42857
235	166	0.14286
227	285	0.28571
301	125	0.14286
111	180	0.14286
202	285	1.1429
299	285	0.42857
212	300	0.28571
218	285	0.42857
231	141	0.14286
223	285	0.42857
