# Supplementary material for: Multilayer network analysis of FMD transmission and containment among beef cattle farms
Source: Sci Rep. 2022 Sep 20;12:15679. doi: 10.1038/s41598-022-19981-0 (PMC9489691; doi:10.1038/s41598-022-19981-0)
Supplement: Supplementary file 1 — Supplementary Information. [file 41598_2022_19981_MOESM1_ESM.zip › 1 networks/Cattle movements networks/Cattle37.txt]

227	9	0.28571
301	14	9.8571
97	14	6.2857
154	14	18
202	24	0.57143
155	31	0.14286
253	95	3
97	140	0.71429
66	166	0.14286
217	180	0.14286
20	244	17.143
42	244	0.14286
9	244	4
66	260	0.14286
129	230	9.5714
157	245	1.8571
179	206	0.42857
255	7	2.2857
212	24	0.57143
97	244	5.8571
299	180	0.42857
66	14	13.714
223	24	0.14286
156	14	9.7143
253	9	0.14286
98	14	6.5714
157	14	2.5714
95	14	0.14286
235	244	2.5714
96	14	13
301	92	0.14286
255	23	1.1429
214	167	1.2857
236	159	2.5714
157	159	5.2857
20	92	0.14286
151	167	0.71429
285	164	0.71429
233	159	7.2857
41	159	19.714
111	153	1.2857
212	153	0.28571
213	112	1
299	112	0.14286
179	92	0.57143
255	42	1.8571
88	40	8.7143
180	34	0.14286
129	112	5.7143
253	40	7.7143
219	153	0.85714
225	167	0.28571
180	159	2.4286
253	112	1.5714
218	153	0.14286
151	112	1
220	112	0.42857
255	153	6.2857
202	112	0.57143
231	26	9.7143
167	26	5.7143
269	26	15.429
155	53	0.85714
179	61	0.14286
42	64	2.5714
88	97	2.4286
255	98	2.5714
178	123	17.143
155	123	16.143
212	135	0.14286
163	138	0.28571
179	142	0.71429
151	156	0.28571
129	232	4
202	236	0.71429
179	292	0.42857
22	281	1.4286
42	123	10.286
8	138	4
285	26	29.286
119	26	17.143
135	26	21.143
151	135	0.28571
225	163	0.14286
253	98	0.71429
299	98	0.42857
217	156	0.14286
99	26	12.286
253	97	4.1429
299	236	0.14286
129	163	0.28571
214	156	0.14286
203	26	9.7143
234	26	4
180	26	5.7143
220	156	0.71429
22	123	3
202	232	0.28571
300	39	0.14286
274	113	26.714
274	83	4
255	119	3.2857
230	29	0.14286
151	66	0.57143
88	119	2.4286
95	75	26
21	43	7.1429
223	158	0.28571
213	157	1
253	119	2
95	115	1.7143
225	66	0.14286
214	66	0.14286
274	62	0.28571
95	49	2
179	43	15
13	43	1.4286
95	29	19.571
158	43	5.7143
42	49	0.14286
22	43	3.8571
253	157	2.5714
231	43	3.1429
299	119	0.28571
212	66	0.28571
274	105	0.14286
129	66	4.2857
202	119	0.85714
95	290	3.1429
219	66	0.42857
111	66	0.57143
232	29	9.7143
40	43	0.14286
218	66	0.14286
217	66	0.14286
233	49	0.14286
227	66	0.42857
299	8	0.85714
214	8	0.28571
112	15	1.5714
41	17	0.85714
151	20	0.28571
212	21	0.42857
213	22	0.28571
21	78	0.14286
227	96	0.28571
219	99	0.42857
95	103	6
95	122	46.143
95	145	1.1429
95	161	11.429
119	198	0.14286
285	280	0.71429
285	257	7
285	58	1.5714
112	288	6.7143
119	288	64.143
129	20	0.14286
202	21	0.28571
41	103	0.57143
220	20	0.42857
255	20	3.5714
225	20	0.28571
88	21	2.8571
217	22	0.28571
111	8	0.28571
95	280	6.5714
253	20	4.2857
23	78	0.14286
218	8	0.57143
285	78	0.42857
129	21	0.28571
129	22	4.1429
269	15	0.14286
255	8	0.57143
285	183	1.7143
129	96	1.7143
253	13	2
213	41	1
151	13	0.57143
88	41	3.7143
111	41	0.14286
95	33	0.14286
255	155	4
95	100	65.857
253	73	0.42857
95	72	0.71429
95	71	10.714
95	69	18
95	54	5.2857
156	51	0.14286
95	47	33
129	41	4.8571
203	35	7.1429
99	33	4
212	13	0.28571
156	54	1
299	41	0.28571
95	35	0.57143
157	3	0.14286
7	54	0.42857
214	13	0.14286
13	33	0.14286
217	73	0.57143
95	86	7.1429
219	41	0.42857
73	54	5.7143
95	94	0.28571
300	47	0.14286
202	13	0.71429
235	35	1.5714
225	41	0.14286
227	41	0.14286
