# Supplementary material for: Multilayer network analysis of FMD transmission and containment among beef cattle farms
Source: Sci Rep. 2022 Sep 20;12:15679. doi: 10.1038/s41598-022-19981-0 (PMC9489691; doi:10.1038/s41598-022-19981-0)
Supplement: Supplementary file 1 — Supplementary Information. [file 41598_2022_19981_MOESM1_ESM.zip › 1 networks/Cattle movements networks/Cattle38.txt]

284	122	22.857
234	89	0.57143
40	15	0.85714
151	97	0.42857
111	237	0.28571
66	275	0.85714
153	281	1.1429
233	275	1.2857
42	275	0.14286
111	269	0.28571
253	231	6.5714
234	215	0.57143
97	193	0.14286
233	177	0.85714
179	122	9
153	54	0.85714
151	23	0.14286
88	21	0.42857
157	15	0.14286
233	28	1.7143
41	275	0.14286
218	23	0.57143
223	269	0.14286
237	275	2.5714
233	142	0.14286
284	275	1.1429
227	231	0.42857
234	10	1
255	73	1
23	78	0.14286
202	99	2.1429
111	136	0.14286
230	138	16.429
223	158	0.28571
178	159	9.7143
136	159	13
220	167	0.14286
136	175	1
151	204	0.42857
217	235	0.42857
155	257	0.71429
20	288	8
225	300	0.42857
202	301	0.28571
20	159	3.4286
9	87	0.14286
98	159	6.5714
111	73	0.57143
88	112	4.5714
151	9	1.2857
40	82	1.4286
214	158	1.2857
253	9	0.85714
284	159	45.429
301	103	0.14286
155	197	0.14286
202	235	0.85714
218	158	0.28571
212	99	0.28571
219	73	0.71429
253	167	2.7143
213	73	1.2857
153	87	2.4286
255	158	1
253	8	0.57143
155	159	11.429
227	167	0.28571
300	168	4.8571
255	157	0.71429
233	287	0.14286
230	91	2.2857
204	116	18
236	287	2.5714
23	168	12.714
153	283	0.57143
88	179	5.4286
22	168	0.14286
66	287	17.143
301	287	1.4286
213	233	0.14286
255	232	4
255	230	5.8571
42	216	0.14286
129	179	3.7143
212	178	0.85714
234	168	0.42857
153	164	0.14286
212	163	0.42857
255	155	1
129	153	2.5714
300	146	1.4286
96	134	0.28571
129	95	13.857
255	66	0.85714
255	24	0.28571
214	233	0.85714
40	287	15.143
151	233	0.57143
284	164	0.71429
153	116	3.4286
212	96	0.28571
220	179	0.42857
300	116	12.286
88	233	1.1429
253	178	7.4286
8	287	5.7143
218	179	0.14286
156	168	0.14286
212	95	0.14286
285	287	0.14286
299	232	0.71429
202	179	0.71429
219	232	0.28571
135	287	0.57143
153	5	1.8571
153	92	1
7	113	5.4286
97	113	11.571
7	140	9.8571
236	152	0.42857
97	161	1.8571
284	173	0.42857
96	181	13
235	189	0.28571
214	234	0.42857
269	263	0.14286
220	274	0.14286
129	274	3.2857
230	279	1.8571
255	285	0.85714
97	145	0.42857
135	173	0.14286
153	3	25.857
153	77	8.2857
237	152	0.14286
204	189	0.42857
235	37	1.2857
230	77	22
230	263	0.42857
253	285	3.7143
301	92	0.14286
300	263	0.14286
153	37	1.4286
255	274	3.7143
230	173	1.2857
212	285	0.28571
88	119	3.2857
156	152	0.14286
213	285	0.28571
40	181	11.286
23	263	0.14286
202	285	0.71429
237	113	2.4286
151	274	0.57143
217	274	0.57143
218	285	0.28571
299	274	0.14286
299	40	0.14286
284	280	0.71429
255	203	3.2857
235	72	0.57143
213	40	0.57143
230	104	0.14286
153	245	2.1429
136	130	1.8571
111	203	0.14286
96	266	0.28571
156	292	0.14286
136	290	0.71429
235	280	0.57143
136	267	0.85714
135	266	0.14286
98	261	1.5714
136	249	1.4286
231	245	0.14286
255	180	0.57143
98	75	9.2857
227	40	0.14286
151	40	0.42857
129	13	0.28571
253	7	1.4286
88	180	2.8571
136	75	2.2857
219	180	0.28571
156	280	0.28571
204	261	0.14286
153	75	15.857
98	93	0.57143
223	180	0.42857
218	13	0.14286
202	40	0.71429
233	266	0.57143
129	7	4.7143
151	180	0.14286
220	180	0.14286
212	40	0.14286
235	188	0.71429
153	266	0.42857
214	203	0.42857
129	42	1.2857
285	46	32.286
285	52	0.14286
41	60	1.5714
41	94	1.4286
301	117	0.14286
167	123	18
88	135	2.7143
220	154	0.14286
217	236	0.14286
41	256	5.1429
218	284	0.42857
212	284	0.85714
255	284	2.7143
20	286	0.14286
204	286	0.14286
235	286	0.28571
40	286	0.28571
230	295	1.1429
9	297	0.71429
7	123	9.8571
42	208	0.28571
285	121	78.714
285	208	0.85714
135	123	0.14286
151	236	0.42857
41	123	28.714
180	46	9.7143
225	284	0.14286
230	286	8.5714
299	284	0.28571
129	156	1.2857
129	236	1.1429
231	94	0.28571
119	286	9.7143
223	284	0.14286
285	117	19.429
253	284	5.5714
41	46	9.7143
9	286	7.5714
8	286	0.57143
213	284	0.71429
233	286	0.57143
202	284	0.85714
214	236	0.28571
