# Supplementary material for: Multilayer network analysis of FMD transmission and containment among beef cattle farms
Source: Sci Rep. 2022 Sep 20;12:15679. doi: 10.1038/s41598-022-19981-0 (PMC9489691; doi:10.1038/s41598-022-19981-0)
Supplement: Supplementary file 1 — Supplementary Information. [file 41598_2022_19981_MOESM1_ESM.zip › 1 networks/Cattle movements networks/Cattle39.txt]

95	83	5.4286
214	95	0.28571
88	98	5.4286
95	121	7.4286
204	122	12.286
157	122	8.8571
301	122	17.857
179	122	6.5714
154	122	17.143
42	122	21.286
220	135	0.28571
179	146	0.57143
220	158	0.14286
202	167	1.5714
274	168	10.714
97	168	5.7143
157	196	1.1429
212	204	0.28571
253	232	0.42857
212	284	0.42857
21	28	10
73	28	14.571
66	122	0.57143
111	98	0.28571
112	122	15.429
129	204	1.1429
156	122	15.714
235	122	0.42857
231	122	13.286
223	204	0.42857
255	180	5
284	122	0.71429
300	121	0.28571
151	204	0.85714
253	204	6.2857
213	204	0.57143
225	167	0.14286
233	109	1.4286
299	167	0.28571
255	167	0.14286
158	122	5.7143
22	122	11.429
129	167	5.2857
234	168	1.4286
40	122	1.1429
217	167	0.42857
99	122	0.14286
219	98	0.28571
163	122	0.85714
111	135	0.28571
8	122	1.7143
155	122	8.2857
218	167	0.28571
301	75	0.57143
274	275	15
274	19	1.4286
255	41	3.5714
212	41	0.28571
40	177	0.28571
202	41	0.42857
153	275	43.857
96	33	0.28571
9	44	0.28571
13	176	0.14286
179	170	0.14286
66	166	0.14286
299	112	0.28571
153	75	1.8571
269	44	18.714
8	44	7
129	41	4
99	33	0.28571
220	23	0.14286
95	170	2.4286
111	41	0.14286
95	34	0.14286
20	44	2.7143
235	75	0.14286
219	23	0.14286
21	33	1.4286
253	230	2.4286
213	112	0.28571
42	44	0.85714
274	185	0.42857
214	23	0.42857
66	177	3.1429
218	41	0.28571
7	44	0.14286
88	23	3.5714
66	275	4.4286
236	44	0.14286
99	44	6.2857
274	189	1
253	23	2.5714
233	44	3.5714
156	44	0.14286
231	44	0.28571
212	9	0.28571
20	10	0.57143
213	40	0.14286
255	40	3.7143
153	59	0.71429
153	62	0.85714
95	78	9.8571
13	82	0.57143
95	89	0.57143
40	90	0.28571
95	107	1
95	127	22
217	153	0.42857
88	155	2.5714
95	199	0.71429
95	239	99.714
95	249	0.14286
13	101	3.5714
42	59	0.14286
9	89	0.85714
95	90	0.57143
111	9	0.14286
129	9	4
151	156	0.57143
40	58	0.14286
227	153	0.28571
233	78	0.14286
153	82	5.2857
96	89	0.14286
95	144	0.57143
156	78	0.14286
8	71	0.14286
24	59	0.42857
234	89	0.14286
157	62	0.14286
202	153	0.57143
231	10	0.14286
97	78	0.14286
253	40	2.8571
212	155	0.57143
214	153	0.14286
22	78	0.14286
95	10	0.14286
8	89	0.28571
66	78	0.28571
223	9	0.14286
202	40	0.14286
112	78	0.71429
220	9	0.14286
219	40	0.14286
218	153	0.28571
301	3	0.14286
212	8	0.57143
167	15	0.14286
40	3	0.28571
154	3	0.71429
136	3	0.42857
112	3	0.57143
95	54	1.4286
9	54	0.28571
20	3	0.71429
95	283	1.5714
95	276	42.571
8	181	0.28571
95	169	6.7143
95	77	22.571
155	54	0.85714
202	42	0.42857
88	22	3
220	21	0.14286
223	20	0.28571
42	15	0.71429
255	8	2.8571
151	8	0.57143
95	5	0.57143
13	3	0.42857
95	80	14.714
20	54	0.14286
24	3	3.7143
227	21	0.14286
21	3	0.28571
153	3	1
253	20	1.8571
202	8	0.14286
231	39	0.14286
253	21	2.4286
111	21	0.14286
41	3	1
95	130	0.14286
66	169	0.42857
129	8	3.4286
95	290	5.1429
231	169	4
22	169	0.42857
213	8	0.28571
299	24	0.14286
151	97	0.28571
223	99	0.14286
284	104	4.8571
22	142	0.85714
8	148	0.42857
217	154	0.42857
95	240	11
41	240	15.286
22	287	3.5714
230	287	8.8571
41	287	1.5714
73	288	3.2857
13	293	0.57143
20	287	0.57143
42	287	0.14286
73	148	2.7143
66	240	0.42857
112	240	0.85714
153	287	0.42857
204	288	0.14286
212	154	0.14286
255	24	2
284	293	5.4286
202	97	0.42857
214	97	0.42857
23	148	0.57143
212	99	0.14286
218	154	0.14286
98	216	0.42857
255	97	0.85714
236	287	0.14286
88	97	1.8571
154	240	0.42857
136	288	0.42857
40	148	0.28571
227	97	0.14286
129	99	3.5714
213	97	0.28571
7	287	1.1429
301	148	0.14286
232	287	9.7143
9	288	0.28571
253	97	3.5714
235	216	0.14286
111	97	0.57143
21	287	0.71429
299	7	0.42857
284	113	19.286
223	73	0.14286
178	87	4.5714
151	13	0.57143
88	13	1.2857
42	116	0.14286
21	113	0.71429
7	113	1.5714
41	268	0.42857
41	224	0.57143
8	201	0.28571
112	116	0.85714
23	113	0.71429
157	113	4
154	113	0.28571
179	113	11.429
73	113	0.85714
255	96	1.5714
219	73	0.14286
284	68	84.857
253	13	0.14286
212	13	0.28571
217	7	0.28571
202	7	0.28571
300	116	7.1429
136	113	2.7143
225	96	0.14286
218	13	0.14286
129	7	4
178	113	8.2857
255	13	0.42857
98	113	2.8571
20	113	0.57143
227	7	0.14286
22	113	0.57143
66	68	0.28571
213	7	0.42857
95	113	1.2857
153	113	0.57143
253	7	1.8571
24	113	0.28571
13	68	2.8571
