# Supplementary material for: Multilayer network analysis of FMD transmission and containment among beef cattle farms
Source: Sci Rep. 2022 Sep 20;12:15679. doi: 10.1038/s41598-022-19981-0 (PMC9489691; doi:10.1038/s41598-022-19981-0)
Supplement: Supplementary file 1 — Supplementary Information. [file 41598_2022_19981_MOESM1_ESM.zip › 1 networks/Cattle movements networks/Cattle40.txt]

213	235	0.42857
204	47	0.42857
236	47	0.28571
180	44	5.7143
167	44	14.571
40	44	63.714
153	44	0.42857
136	44	0.71429
135	44	19.714
111	269	0.42857
95	44	9
22	47	1
13	44	0.85714
129	285	0.28571
154	282	2
7	261	0.85714
255	237	0.71429
255	235	0.42857
213	234	0.42857
253	232	4.7143
112	215	0.14286
232	196	0.14286
112	166	1
203	160	0.85714
274	160	7.7143
212	157	0.71429
151	98	0.85714
203	74	4.5714
66	69	0.14286
154	47	2.7143
119	44	0.14286
9	44	0.71429
202	21	0.71429
129	20	1.2857
235	44	4.2857
202	233	0.28571
8	44	0.14286
88	98	1
23	69	2
253	157	1.5714
218	21	0.42857
41	69	2.1429
96	44	0.57143
203	77	5.4286
24	44	0.14286
301	69	0.14286
219	21	0.14286
129	203	0.14286
97	44	9.7143
23	272	0.85714
214	232	0.42857
20	160	8.5714
233	69	0.28571
158	44	0.14286
21	44	0.85714
217	157	0.28571
99	44	2.5714
220	203	0.28571
227	234	0.14286
73	44	0.28571
231	44	0.14286
202	8	0.85714
151	23	0.71429
73	75	0.14286
96	107	1.7143
7	121	1.4286
95	121	46.143
203	127	4
274	127	1.7143
203	147	0.57143
129	167	5.7143
13	168	0.14286
112	177	0.14286
220	231	0.28571
233	287	0.71429
22	127	0.28571
42	121	3.2857
95	82	0.71429
88	300	4
151	42	0.42857
41	189	0.14286
167	107	0.28571
236	127	0.14286
212	167	0.14286
299	231	0.71429
214	231	0.28571
253	231	0.14286
42	127	15.286
153	107	0.14286
41	147	0.28571
253	23	1.4286
227	8	0.14286
232	107	0.14286
88	231	1
66	127	0.14286
21	127	0.14286
158	121	3.1429
253	230	2.2857
223	230	0.14286
204	101	0.42857
23	276	5.1429
41	124	1.2857
202	97	1
129	135	6.1429
111	230	0.57143
96	101	20.286
274	276	1.4286
255	274	5.2857
119	251	1.1429
255	230	1.4286
88	156	0.28571
213	135	0.85714
88	135	1.4286
112	124	5
95	124	143.29
136	101	0.28571
285	101	29.857
269	101	0.57143
129	97	1.5714
217	95	0.14286
214	230	0.14286
253	135	0.85714
218	135	0.28571
212	97	0.28571
154	276	0.28571
151	135	0.28571
7	251	0.57143
219	230	0.42857
158	101	0.14286
225	97	0.42857
220	135	0.28571
233	276	5
95	170	1.7143
13	251	0.57143
8	101	0.14286
285	45	6.1429
119	46	0.14286
119	60	0.85714
154	62	0.71429
119	65	1.2857
96	84	0.28571
119	90	0.85714
285	114	13.857
285	115	17.857
119	125	42.571
95	125	11.143
203	164	0.42857
154	201	0.28571
217	204	0.14286
234	207	5
73	250	0.85714
225	284	0.14286
219	284	0.28571
202	284	0.42857
88	284	0.85714
237	295	0.71429
22	125	0.14286
98	250	0.28571
119	80	5.8571
136	125	0.28571
154	45	1.1429
40	250	0.14286
167	84	2.7143
237	114	3.2857
218	204	0.28571
220	180	0.14286
255	204	2
300	125	18
154	84	1.1429
21	207	0.14286
155	125	11.429
235	65	1
119	19	0.42857
23	83	0.14286
253	284	1.7143
203	125	0.28571
285	250	4.4286
129	284	2.7143
180	125	0.28571
284	125	0.14286
269	84	1.7143
23	45	2.5714
156	125	0.14286
213	284	0.85714
274	125	1.4286
111	284	0.14286
212	204	0.14286
236	125	0.42857
204	250	0.28571
227	284	0.14286
299	284	0.28571
41	125	1.2857
158	114	4.2857
214	180	0.28571
151	284	0.57143
7	250	0.42857
299	154	0.28571
274	239	1.1429
253	154	1.2857
213	154	0.57143
223	99	0.14286
236	239	0.14286
179	240	0.71429
167	263	0.28571
153	239	29.286
151	301	0.14286
136	100	9.7143
119	239	75.571
95	100	13.143
95	126	92.714
285	175	0.85714
20	267	0.42857
13	175	0.28571
217	301	0.14286
154	240	8.5714
41	239	1.2857
7	238	0.14286
98	238	0.14286
255	236	0.28571
285	208	0.57143
220	154	0.14286
255	153	2.2857
179	152	0.14286
95	143	3.5714
96	108	0.28571
180	108	0.14286
269	100	1
227	154	0.14286
203	263	0.28571
269	238	14
153	238	3.2857
88	154	1
129	153	2.8571
301	152	0.14286
151	236	0.28571
95	79	34.714
40	108	0.14286
179	126	7.7143
99	239	0.14286
212	301	0.14286
225	301	0.14286
234	108	0.42857
155	108	0.14286
20	238	1
204	239	0.57143
157	239	0.28571
231	240	2.5714
285	108	1
214	301	0.14286
23	238	0.14286
204	33	0.14286
301	91	0.28571
301	120	0.14286
73	122	9.5714
236	131	1.7143
214	136	0.42857
42	169	4.2857
253	178	0.28571
98	181	9.2857
235	289	0.28571
96	289	0.28571
269	289	1.7143
180	292	1.2857
13	289	0.14286
42	122	10.286
73	221	0.28571
95	289	1.5714
135	292	0.14286
151	136	0.28571
167	289	0.42857
237	185	0.14286
204	91	0.71429
231	122	0.14286
213	119	0.28571
234	289	3.1429
255	178	1
179	289	0.57143
217	178	0.14286
156	192	0.14286
236	122	2.7143
232	289	0.14286
98	216	0.28571
204	87	2.1429
180	289	1.2857
155	181	0.71429
202	178	0.14286
212	178	0.28571
158	289	0.28571
253	112	2.7143
73	141	2.5714
23	289	0.14286
99	181	2.5714
99	199	1.2857
119	289	1
88	178	1.4286
98	185	0.28571
203	289	0.14286
204	15	0.14286
41	181	0.42857
99	289	1.2857
99	192	1.4286
274	289	1
220	178	0.28571
129	178	3.2857
285	289	2.2857
