# Supplementary material for: Multilayer network analysis of FMD transmission and containment among beef cattle farms
Source: Sci Rep. 2022 Sep 20;12:15679. doi: 10.1038/s41598-022-19981-0 (PMC9489691; doi:10.1038/s41598-022-19981-0)
Supplement: Supplementary file 1 — Supplementary Information. [file 41598_2022_19981_MOESM1_ESM.zip › 1 networks/Cattle movements networks/Cattle41.txt]

95	28	4.7143
274	34	0.71429
41	45	13.429
42	46	0.14286
112	62	0.14286
204	77	0.85714
156	82	0.28571
129	119	2.5714
255	157	0.28571
154	168	0.14286
227	203	0.28571
214	204	0.28571
155	207	0.71429
255	230	0.42857
213	234	0.14286
236	245	0.14286
179	246	1.8571
8	250	1.2857
99	264	1.7143
284	282	15.714
213	284	0.28571
217	301	0.14286
66	288	3.1429
151	301	0.28571
23	77	0.14286
237	246	0.28571
225	301	0.14286
233	77	0.85714
255	180	1.8571
255	234	1.1429
253	203	3
129	204	1.7143
163	246	0.57143
20	82	0.28571
299	203	0.14286
156	28	9.5714
203	264	0.42857
212	157	0.28571
112	207	1.2857
218	119	0.28571
285	245	1.2857
202	119	0.57143
219	203	0.28571
40	82	0.14286
88	234	3.2857
232	77	14.429
13	82	0.28571
284	28	4.8571
234	264	0.28571
163	207	0.28571
269	82	1.2857
220	203	0.28571
255	95	2.2857
219	95	0.14286
204	144	0.14286
180	105	0.42857
202	155	0.28571
95	105	1.5714
22	33	0.14286
7	74	10.286
99	268	0.28571
112	259	0.71429
22	201	0.71429
151	154	0.14286
232	120	4.4286
284	120	114.29
203	113	14.286
299	95	0.28571
88	95	1.1429
41	74	19.857
203	18	1.7143
253	7	0.42857
214	154	0.14286
129	95	1.4286
274	120	7.2857
22	65	0.71429
213	154	0.42857
212	95	0.28571
253	154	1.1429
66	295	0.14286
301	120	6.8571
22	78	0.14286
111	7	0.14286
223	95	0.14286
230	74	2.5714
220	95	0.28571
24	120	2.5714
97	19	0.14286
274	51	9.4286
203	53	0.57143
236	59	0.14286
135	64	0.85714
234	69	0.71429
230	69	22
98	69	0.14286
225	98	0.14286
212	98	0.14286
232	124	0.42857
157	124	9.2857
112	124	13.429
8	124	2
135	124	19.857
155	127	1
88	136	0.28571
22	142	1.5714
22	147	0.14286
151	156	0.28571
154	160	0.57143
274	160	21.571
129	178	0.57143
129	179	0.42857
66	209	1.1429
22	278	6.5714
66	278	10.429
21	124	21.429
285	124	6.5714
96	127	1
136	147	0.14286
99	59	0.85714
41	69	1.1429
179	124	0.71429
212	9	0.14286
255	98	1.8571
202	136	0.28571
66	183	1
284	124	0.28571
119	53	4.1429
237	69	0.57143
167	147	1
231	124	1.8571
180	80	0.14286
301	124	0.42857
253	98	1.7143
22	127	1.7143
88	156	0.85714
95	124	1.5714
217	98	0.14286
13	147	0.14286
97	124	15.429
269	124	0.85714
153	124	0.28571
22	251	1.5714
129	98	1.4286
235	124	5.1429
230	127	4.4286
204	124	0.14286
180	147	0.57143
213	98	0.14286
300	124	0.28571
178	124	4.2857
20	124	1.5714
9	124	4
274	84	0.28571
255	8	0.71429
213	8	0.14286
179	61	1.2857
167	84	0.28571
163	114	0.14286
151	22	0.14286
135	38	0.14286
112	47	0.14286
96	84	0.14286
73	58	0.14286
9	38	0.14286
73	297	0.42857
66	294	0.71429
203	283	1.1429
13	276	6.7143
153	276	0.14286
95	265	0.71429
73	240	0.71429
204	229	0.14286
231	206	0.71429
157	188	0.28571
157	175	0.14286
73	114	2.2857
231	102	0.14286
300	84	2.4286
237	54	0.14286
154	47	9
202	41	0.28571
232	38	0.42857
20	38	0.57143
41	38	0.85714
220	21	0.14286
119	38	1.1429
97	206	0.71429
225	21	0.14286
157	276	0.42857
180	61	0.28571
300	114	0.42857
203	210	0.14286
95	38	0.14286
23	47	0.28571
253	21	1.7143
129	21	1.5714
230	188	0.14286
22	38	0.14286
233	294	0.14286
235	84	0.42857
301	38	0.85714
269	47	0.42857
179	114	6.4286
203	276	2.4286
225	8	0.14286
178	188	0.71429
88	8	1.1429
217	8	0.14286
284	38	0.42857
236	38	0.14286
155	38	0.14286
136	283	0.14286
99	38	0.28571
95	11	1.4286
157	39	0.14286
253	40	0.42857
129	66	2.1429
269	83	0.14286
88	96	1
202	97	0.14286
219	112	0.14286
73	115	4.7143
203	121	4.5714
300	121	0.57143
285	121	3.1429
40	126	0.14286
20	164	2
153	181	7.4286
24	190	0.14286
20	238	2.5714
20	261	0.28571
153	280	0.71429
20	190	2.5714
95	3	0.14286
119	115	0.71429
153	200	10.571
41	121	0.57143
235	121	0.14286
230	126	0.14286
253	66	1
301	121	0.28571
96	164	0.14286
99	121	0.14286
151	96	0.14286
20	279	4
66	126	0.85714
42	126	0.14286
97	121	0.14286
135	115	0.14286
255	66	0.85714
232	121	0.42857
179	11	0.71429
227	96	0.14286
8	126	0.14286
157	121	0.42857
269	121	0.28571
274	121	0.28571
237	121	0.28571
23	181	0.14286
97	68	0.14286
95	115	0.42857
212	66	0.14286
20	126	5.1429
178	121	0.42857
155	121	0.28571
213	66	0.14286
233	121	0.14286
99	115	0.42857
231	121	1
204	126	0.42857
180	121	0.71429
167	121	0.14286
299	20	0.14286
269	79	0.28571
223	20	0.14286
236	130	0.14286
167	100	0.71429
41	125	0.14286
158	79	0.28571
136	194	11.429
135	125	0.71429
119	148	0.85714
42	71	3.4286
24	79	0.57143
13	37	0.14286
7	94	0.14286
167	247	6
167	205	2.5714
119	194	24
167	189	0.71429
119	130	0.57143
119	125	9.7143
42	125	5.2857
119	93	0.14286
23	79	0.14286
235	71	0.14286
153	71	8.8571
73	71	0.14286
96	37	0.14286
151	24	0.14286
218	23	0.14286
213	20	0.14286
95	71	1.7143
285	125	0.71429
232	79	7.2857
156	37	0.14286
66	37	0.71429
269	148	0.14286
129	20	1.1429
88	20	0.57143
274	125	0.85714
284	79	0.71429
179	71	1.1429
157	189	0.28571
180	125	0.28571
178	37	0.57143
20	71	0.85714
301	79	0.28571
7	125	15.286
234	71	1.5714
157	37	0.28571
255	20	1
300	79	0.42857
99	71	0.42857
204	37	0.57143
231	71	0.71429
202	20	0.28571
233	79	0.14286
253	20	1.4286
