# Supplementary material for: Multilayer network analysis of FMD transmission and containment among beef cattle farms
Source: Sci Rep. 2022 Sep 20;12:15679. doi: 10.1038/s41598-022-19981-0 (PMC9489691; doi:10.1038/s41598-022-19981-0)
Supplement: Supplementary file 1 — Supplementary Information. [file 41598_2022_19981_MOESM1_ESM.zip › 1 networks/Cattle movements networks/Cattle42.txt]

300	150	1.4286
284	120	1
274	120	10.857
253	237	0.28571
255	20	2.8571
212	156	0.28571
236	127	3
179	150	2
23	177	0.42857
40	120	60.429
155	278	0.42857
129	20	0.57143
96	105	3.2857
285	120	151
73	120	0.28571
42	105	0.14286
21	245	3.2857
96	288	16.143
235	278	1
156	278	0.28571
235	262	0.57143
95	245	1.7143
253	236	0.28571
301	189	0.14286
253	156	0.28571
301	148	0.14286
231	127	2.4286
233	120	7
204	120	16.286
178	120	21
24	120	0.14286
99	120	8.4286
135	120	0.28571
232	105	1.4286
135	54	0.57143
24	45	0.14286
88	42	1.8571
136	120	0.28571
41	120	0.14286
129	42	1.1429
151	42	0.28571
163	120	0.28571
231	150	1.8571
13	54	0.14286
23	245	2.7143
180	120	8.5714
202	42	0.42857
154	120	0.14286
97	120	0.14286
66	120	1
112	120	0.28571
237	120	0.42857
253	204	1.4286
225	42	0.14286
203	120	1
269	54	0.85714
231	245	6.8571
231	278	5.1429
119	120	4.2857
7	120	0.14286
157	120	0.71429
96	268	0.42857
153	120	1.1429
230	120	0.42857
20	120	1.5714
235	1	0.14286
99	18	0.14286
99	19	0.14286
153	53	0.14286
231	122	0.57143
42	122	0.28571
230	126	5.7143
285	126	0.57143
23	243	0.57143
284	243	16.857
41	243	0.28571
156	259	3.7143
66	265	0.57143
237	273	2.5714
179	273	0.57143
135	273	0.28571
235	295	0.14286
219	300	0.14286
24	265	0.42857
88	285	0.57143
163	53	0.14286
167	126	0.14286
230	277	6.4286
255	231	0.57143
284	1	11.429
300	56	1.2857
40	126	0.14286
178	53	0.57143
129	285	0.85714
284	122	3.4286
8	273	0.28571
237	243	1.4286
136	259	0.57143
284	18	2
96	126	0.14286
21	243	0.14286
95	122	0.57143
237	265	0.14286
157	243	11.714
230	56	6
202	300	0.42857
119	1	1.2857
180	122	0.42857
269	53	0.42857
97	273	0.14286
20	273	0.28571
9	126	0.14286
274	259	0.71429
253	300	1.7143
13	243	0.71429
158	122	9
154	273	0.14286
301	53	2
220	300	0.14286
232	273	0.42857
233	122	0.42857
300	50	0.42857
284	264	0.85714
255	274	0.14286
233	81	0.57143
204	50	2.1429
179	81	0.28571
40	276	0.14286
158	81	0.14286
88	274	0.71429
119	279	1.2857
111	274	0.14286
96	50	0.14286
42	12	0.28571
20	50	0.71429
7	81	0.28571
112	279	0.14286
284	276	2.2857
129	274	1.5714
253	269	0.85714
219	234	0.14286
167	166	0.14286
204	108	0.14286
236	81	0.14286
41	81	0.57143
230	64	0.14286
285	50	0.57143
24	50	0.14286
153	38	0.42857
66	47	0.14286
119	81	0.57143
95	81	0.85714
135	50	0.42857
41	160	0.14286
136	276	1.1429
155	81	0.28571
180	81	0.28571
151	274	0.28571
232	81	0.42857
98	50	0.14286
274	38	0.71429
156	12	2.5714
178	50	0.71429
234	81	0.42857
301	50	1.4286
13	276	0.28571
230	50	16.857
157	81	0.14286
167	38	0.28571
202	269	0.14286
23	81	0.42857
231	276	0.28571
284	81	5.7143
284	28	24.143
95	28	67.286
155	34	0.14286
24	109	0.14286
233	109	0.42857
157	109	0.28571
213	179	0.14286
41	188	0.14286
214	230	0.42857
179	283	0.14286
13	28	0.57143
111	230	0.14286
136	188	0.57143
153	183	0.85714
163	183	0.14286
23	183	0.85714
180	114	0.14286
220	230	0.14286
274	34	10.571
300	183	0.71429
253	230	1
20	34	0.14286
212	179	0.28571
301	109	0.28571
136	28	0.14286
255	230	1.1429
158	28	0.14286
285	28	1.5714
180	109	0.14286
234	109	0.28571
129	163	0.57143
231	109	0.42857
119	28	2.1429
88	230	0.71429
299	230	0.14286
300	67	14.286
255	157	1.4286
233	67	0.57143
237	194	0.14286
178	67	0.71429
23	67	0.85714
41	67	0.28571
99	51	2.5714
129	232	0.57143
119	261	1.1429
95	27	199.43
285	67	42.429
42	194	0.57143
21	51	1.7143
204	286	0.14286
213	284	0.14286
223	284	0.14286
88	284	1.1429
119	194	1.1429
301	194	5.5714
73	194	9.8571
98	194	14
66	194	17.429
204	194	1.4286
136	170	0.14286
99	125	0.14286
99	69	0.14286
231	67	0.57143
232	67	0.85714
269	67	1.4286
284	67	0.42857
179	51	0.42857
136	27	0.28571
40	67	0.28571
235	194	0.57143
157	27	0.28571
299	284	0.14286
158	194	0.42857
274	67	12
203	194	0.42857
154	194	9.1429
7	67	3.8571
21	27	6.7143
285	194	4.8571
253	284	0.71429
220	284	0.14286
234	67	0.14286
218	284	0.14286
156	194	5.2857
167	67	0.14286
13	194	1.5714
9	67	0.14286
97	67	0.14286
202	284	0.14286
95	37	0.14286
95	61	0.28571
233	62	0.42857
135	77	11.429
95	113	33.286
20	142	0.14286
23	144	0.14286
236	199	0.14286
225	235	0.14286
235	246	0.14286
41	246	0.42857
42	247	0.14286
20	289	0.71429
66	289	0.28571
180	289	0.28571
299	301	0.14286
7	289	0.28571
20	62	0.14286
8	113	4.2857
95	11	0.14286
96	222	0.42857
119	246	2.7143
136	289	0.42857
158	113	0.14286
179	246	0.42857
204	77	1.4286
220	301	0.14286
269	246	0.85714
284	289	1
300	31	1
255	235	0.71429
253	301	0.85714
20	31	9.5714
42	246	0.28571
96	113	4
40	289	0.14286
203	77	0.42857
129	301	0.57143
155	113	0.14286
178	77	0.57143
73	246	0.42857
153	289	0.85714
167	246	0.14286
99	289	0.42857
154	77	0.14286
13	289	0.14286
95	246	20.714
274	246	0.57143
20	77	2.7143
88	235	0.28571
157	289	0.14286
234	289	0.14286
285	289	1.8571
