# Supplementary material for: Multilayer network analysis of FMD transmission and containment among beef cattle farms
Source: Sci Rep. 2022 Sep 20;12:15679. doi: 10.1038/s41598-022-19981-0 (PMC9489691; doi:10.1038/s41598-022-19981-0)
Supplement: Supplementary file 1 — Supplementary Information. [file 41598_2022_19981_MOESM1_ESM.zip › 1 networks/Cattle movements networks/Cattle43.txt]

95	27	10.714
42	48	7.5714
285	121	3.7143
99	142	0.14286
213	232	0.14286
231	262	0.14286
217	284	0.14286
129	284	2.2857
13	27	0.42857
8	27	0.14286
111	284	0.71429
88	284	1.2857
99	262	0.14286
41	54	6.5714
233	27	0.14286
255	284	1
253	284	1.7143
155	121	7.5714
203	134	0.57143
66	27	1.2857
274	262	2
158	27	0.57143
151	284	0.28571
220	284	0.14286
203	27	0.57143
202	284	0.28571
236	27	0.42857
301	25	0.14286
284	67	11.429
255	23	0.14286
235	120	2.7143
233	120	1.4286
179	120	13.143
167	25	0.14286
155	25	10.143
135	25	0.42857
119	37	0.14286
112	25	12.429
97	46	17.143
73	46	0.42857
9	67	6.5714
42	25	6.7143
13	25	0.28571
7	120	0.28571
119	273	8.7143
119	245	2.1429
99	189	0.14286
119	177	0.42857
96	162	1.1429
153	120	50
163	120	1
41	120	39
180	46	0.14286
233	35	1.5714
231	25	9.7143
237	25	0.28571
204	25	9.7143
24	25	0.28571
154	25	0.57143
119	25	28.286
136	25	13.429
214	13	0.14286
218	7	0.14286
151	7	0.42857
119	46	6.4286
99	245	1
88	7	0.28571
23	25	6.5714
300	25	2
202	7	0.14286
232	273	0.57143
157	120	0.57143
203	25	0.28571
95	25	8.4286
22	25	11.857
119	247	1
255	13	0.42857
269	25	14.571
255	7	0.14286
234	25	0.57143
8	25	0.14286
129	7	1.1429
66	25	0.57143
21	25	0.14286
178	162	0.71429
285	25	1.2857
158	25	0.28571
156	25	6.7143
253	13	0.85714
212	7	0.14286
284	120	10
178	177	0.57143
20	25	1.1429
274	25	1.5714
119	1	22.571
40	1	0.14286
153	1	1.5714
66	52	0.28571
255	73	0.42857
119	81	11
158	89	0.28571
202	98	0.14286
129	156	1
20	1	0.28571
285	81	2.2857
95	1	0.71429
112	1	0.42857
119	52	8.2857
88	73	0.28571
157	1	0.14286
163	1	0.14286
178	1	0.28571
237	1	0.14286
232	1	0.14286
234	52	0.28571
253	73	0.57143
274	1	1.5714
300	1	0.28571
136	52	0.28571
203	1	1
155	1	0.57143
204	89	0.71429
119	122	16.857
235	1	0.14286
156	1	0.42857
299	73	0.14286
41	1	0.14286
180	1	0.14286
96	1	0.57143
220	22	0.14286
99	1	0.42857
42	1	0.28571
233	81	0.14286
269	1	0.71429
284	1	1.4286
253	20	0.14286
234	243	0.57143
178	187	0.28571
40	243	35.714
153	243	1.2857
136	243	0.57143
112	243	0.14286
285	114	0.14286
99	243	0.42857
23	194	0.14286
284	187	1.4286
300	109	0.28571
179	31	0.14286
202	24	0.14286
214	20	0.14286
155	109	0.14286
255	24	0.42857
40	194	4.4286
218	20	0.14286
203	187	0.14286
98	243	0.14286
129	20	0.71429
158	243	0.28571
233	243	0.14286
88	20	0.28571
157	243	0.42857
88	8	0.28571
22	12	0.14286
158	15	0.14286
98	56	0.28571
178	64	0.14286
212	66	0.28571
167	85	1.2857
96	85	0.14286
253	119	0.42857
154	125	0.14286
155	126	3
284	133	1.5714
179	211	1.4286
274	267	0.85714
99	277	0.28571
285	277	5.7143
24	277	0.14286
8	56	1.5714
66	133	3
112	85	0.28571
119	277	2
129	66	1.4286
154	117	0.14286
163	85	0.14286
178	85	0.14286
231	85	0.14286
233	56	5.7143
269	277	0.71429
95	85	2
8	85	2.7143
157	56	0.42857
96	12	0.85714
232	126	11.429
214	8	0.28571
217	8	0.14286
156	277	0.28571
20	85	8.4286
203	85	1.4286
230	85	9.5714
158	126	0.57143
236	56	0.14286
300	277	0.28571
13	267	0.14286
230	277	1.8571
73	12	0.14286
299	8	0.14286
204	85	9.8571
237	56	0.14286
66	277	0.28571
154	277	0.57143
301	85	1
155	277	4.7143
7	85	0.14286
284	45	0.14286
255	9	0.28571
203	50	0.57143
167	76	27.143
41	76	0.85714
157	76	0.28571
88	9	0.28571
119	50	0.57143
112	50	0.85714
95	50	0.85714
73	76	0.14286
9	50	1.4286
13	50	0.71429
178	130	0.14286
179	127	4.2857
179	80	0.14286
96	79	0.14286
300	76	0.28571
284	76	70.286
158	76	0.57143
42	76	4.7143
155	50	0.85714
129	40	0.57143
151	9	0.14286
98	79	0.14286
66	50	0.57143
153	76	30
154	79	0.71429
24	50	0.85714
8	76	0.28571
23	76	0.28571
253	9	0.57143
99	50	0.57143
13	79	0.71429
217	9	0.14286
7	50	0.28571
237	79	1.4286
285	50	2
219	40	0.14286
269	50	1
274	50	1.1429
234	79	4.2857
156	76	0.14286
204	76	0.14286
136	76	1.5714
235	50	0.14286
180	76	0.14286
