# Supplementary material for: Multilayer network analysis of FMD transmission and containment among beef cattle farms
Source: Sci Rep. 2022 Sep 20;12:15679. doi: 10.1038/s41598-022-19981-0 (PMC9489691; doi:10.1038/s41598-022-19981-0)
Supplement: Supplementary file 1 — Supplementary Information. [file 41598_2022_19981_MOESM1_ESM.zip › 1 networks/Cattle movements networks/Cattle44.txt]

299	22	0.14286
255	22	0.85714
213	97	0.14286
179	121	0.28571
119	121	1.1429
112	28	1.8571
95	121	37.714
73	52	0.42857
8	121	0.42857
21	121	2.5714
7	52	0.57143
285	186	1.2857
178	121	0.57143
20	121	0.14286
136	121	4.7143
111	97	0.14286
97	78	0.14286
274	52	10.286
119	45	0.14286
158	35	6.4286
155	28	1
218	22	0.14286
66	121	0.71429
180	121	11.714
96	186	0.42857
112	121	2.8571
88	22	0.85714
22	28	3.4286
284	121	3.1429
158	121	5.5714
13	121	0.14286
23	186	0.14286
274	121	10.429
253	97	0.85714
129	22	1.2857
234	121	0.71429
269	121	0.42857
157	121	0.71429
99	121	1.8571
178	48	15.571
8	48	0.28571
41	72	0.85714
41	76	0.14286
285	194	1.8571
156	198	3.8571
214	204	0.14286
253	232	0.14286
112	246	0.14286
7	48	6
42	48	1.5714
96	48	1.1429
129	232	0.42857
153	48	0.57143
163	48	1.1429
236	264	0.14286
204	48	1.2857
212	232	0.14286
255	203	0.42857
98	259	0.14286
158	48	0.57143
99	48	1
157	194	0.28571
135	48	4.1429
236	194	2.5714
88	232	0.42857
269	51	0.14286
119	48	0.42857
237	48	0.57143
274	194	1
300	122	2.5714
212	237	0.28571
23	122	8.4286
41	6	2
151	285	0.14286
136	298	0.57143
112	122	0.85714
7	122	0.28571
253	301	0.28571
269	298	0.14286
233	290	0.42857
41	290	1.4286
88	285	0.57143
129	237	0.71429
20	152	0.28571
98	145	2.1429
301	126	0.14286
204	122	0.14286
66	122	0.57143
235	83	0.14286
285	64	0.14286
41	50	1.8571
167	32	2.1429
73	32	4.1429
111	301	0.14286
180	298	0.14286
95	32	42.429
255	285	0.57143
153	122	5.2857
157	122	0.57143
236	290	0.42857
151	301	0.14286
300	126	13.857
235	122	0.71429
22	122	0.14286
155	290	1.2857
178	122	0.57143
203	139	21.429
180	159	0.14286
227	231	0.14286
212	236	0.14286
203	245	2.8571
203	262	0.14286
179	272	0.28571
13	272	0.85714
284	272	2.1429
99	273	0.14286
204	277	0.28571
163	277	0.14286
7	272	0.14286
22	277	0.14286
42	277	1.4286
8	272	0.85714
73	277	0.28571
95	63	1.5714
111	236	0.14286
119	277	0.42857
136	272	2
154	159	0.28571
237	272	0.14286
231	277	0.14286
253	236	0.42857
274	272	2.8571
300	272	0.71429
95	47	0.14286
112	277	0.14286
255	236	0.28571
154	139	14.286
98	272	2.7143
97	277	0.14286
157	245	0.14286
156	272	9.4286
129	236	0.42857
96	272	1
236	272	0.28571
98	277	0.71429
203	193	1
88	236	0.28571
40	272	0.28571
153	245	2.1429
178	277	0.71429
203	176	1.7143
41	272	3.2857
235	139	0.57143
99	272	0.28571
155	272	1.2857
300	247	0.42857
253	274	0.14286
223	274	0.14286
237	162	0.28571
167	247	0.14286
40	197	0.14286
154	137	0.57143
136	247	0.14286
95	270	166.14
96	137	7.7143
285	197	2.1429
8	89	0.28571
255	274	0.28571
179	268	0.28571
158	267	0.14286
204	247	3
42	197	1.1429
285	171	5
95	162	0.14286
112	137	0.14286
285	137	90.429
204	137	0.57143
178	134	0.28571
8	114	0.14286
155	113	0.14286
155	89	1.8571
95	85	4.8571
95	80	0.14286
95	34	5.2857
95	31	0.14286
156	137	0.14286
180	268	0.28571
153	89	1.8571
66	247	0.42857
202	154	0.14286
136	268	0.14286
88	163	0.14286
99	137	0.42857
157	162	0.71429
158	247	0.14286
7	89	0.71429
299	274	0.14286
203	137	0.28571
97	137	0.14286
163	137	0.28571
73	197	0.28571
22	247	0.85714
285	46	9.2857
236	89	0.14286
274	137	10.857
119	268	0.14286
301	137	0.14286
95	46	41
95	30	22.143
7	37	0.14286
156	120	0.42857
119	120	50
163	183	0.14286
157	205	0.28571
111	235	0.14286
88	284	0.28571
13	297	0.28571
129	300	0.28571
7	91	0.85714
42	120	0.85714
73	91	0.71429
66	120	13.429
95	120	1.8571
153	120	2
40	120	0.14286
167	120	2.7143
179	120	0.28571
236	120	1
231	293	0.14286
230	54	0.14286
255	300	0.42857
274	293	1.2857
284	120	0.42857
99	205	0.42857
285	120	0.42857
98	187	0.71429
155	142	1.5714
253	284	0.28571
212	300	0.14286
178	120	0.71429
112	120	0.42857
218	300	0.14286
237	120	0.28571
66	297	0.42857
158	293	0.28571
232	120	0.14286
155	120	0.14286
98	120	8.1429
154	120	1.5714
