# Supplementary material for: Multilayer network analysis of FMD transmission and containment among beef cattle farms
Source: Sci Rep. 2022 Sep 20;12:15679. doi: 10.1038/s41598-022-19981-0 (PMC9489691; doi:10.1038/s41598-022-19981-0)
Supplement: Supplementary file 1 — Supplementary Information. [file 41598_2022_19981_MOESM1_ESM.zip › 1 networks/Cattle movements networks/Cattle45.txt]

135	25	2.4286
237	28	0.28571
96	28	0.85714
285	30	12.857
203	64	0.71429
269	115	0.42857
155	124	5.7143
233	125	0.14286
40	126	11.286
112	132	1.2857
153	164	2.4286
21	171	0.57143
129	236	0.14286
99	280	0.14286
253	285	0.42857
7	124	5.5714
13	124	0.14286
21	28	8.4286
42	28	15.286
9	169	2.1429
285	28	5.4286
95	173	0.71429
88	285	0.42857
154	28	0.57143
167	19	0.71429
180	124	0.42857
236	171	0.42857
235	28	1.4286
234	30	2.8571
255	285	0.57143
274	224	0.28571
301	28	1.4286
66	28	1.2857
156	28	0.85714
97	28	8.4286
9	28	1.8571
22	124	6.4286
23	169	0.14286
214	236	0.14286
179	28	5
178	19	0.85714
95	115	2.2857
202	285	0.28571
151	285	0.14286
219	285	0.14286
20	124	6.7143
99	28	5
24	30	0.85714
300	28	0.85714
158	28	0.14286
301	272	0.14286
284	270	38.286
253	40	0.28571
233	194	0.42857
237	69	0.42857
178	107	0.28571
167	270	1
41	137	13.429
157	69	6
153	270	38.857
112	270	10.286
95	194	1.7143
8	194	2.2857
13	270	0.14286
178	290	2.8571
7	276	0.14286
203	272	0.42857
136	272	7
231	270	7.5714
180	270	0.57143
41	270	3.7143
42	197	0.85714
135	194	3.1429
156	142	0.14286
41	130	0.14286
179	107	0.14286
234	69	0.57143
284	69	10.143
212	40	0.14286
151	8	0.14286
40	69	16.857
98	290	1
88	8	0.14286
135	272	4.4286
155	270	1.2857
284	290	3.2857
73	272	10.857
223	8	0.14286
99	270	0.14286
236	270	0.14286
274	194	2
119	270	0.14286
203	290	1.4286
269	69	7
163	272	0.28571
156	270	0.42857
154	272	0.14286
202	13	0.14286
284	17	2.8571
253	22	0.42857
300	53	0.42857
157	53	0.14286
232	117	0.57143
158	117	0.14286
155	117	0.71429
97	117	0.28571
119	117	0.28571
284	149	0.57143
232	160	3.4286
285	186	0.57143
22	117	0.28571
8	162	0.42857
285	162	0.14286
95	56	0.14286
112	279	0.14286
129	21	0.57143
153	247	0.14286
41	185	1.4286
167	117	1.2857
180	160	0.71429
236	185	0.85714
204	117	3.1429
235	160	0.14286
213	21	0.28571
230	160	14.429
230	121	15.143
66	53	0.28571
42	117	0.71429
233	117	0.14286
95	160	1.4286
156	53	0.28571
40	186	0.42857
203	18	0.14286
98	117	0.71429
237	117	0.42857
7	53	0.71429
88	13	0.14286
99	117	0.71429
23	186	0.28571
269	117	0.28571
274	117	0.71429
231	160	0.14286
234	53	0.57143
227	13	0.14286
203	117	0.14286
7	117	1.1429
255	13	0.28571
236	186	0.14286
136	117	1
178	117	0.28571
301	53	0.14286
154	117	0.71429
179	117	0.14286
284	105	0.28571
255	9	0.28571
204	105	0.28571
237	215	0.42857
180	256	0.85714
40	190	0.14286
99	159	0.14286
88	23	0.14286
285	3	0.14286
22	35	0.14286
13	277	0.14286
285	277	0.28571
300	215	0.28571
235	201	0.14286
154	200	0.28571
119	190	0.42857
233	105	0.14286
9	48	0.28571
253	9	0.14286
95	200	0.14286
153	48	4.5714
155	201	0.85714
274	48	0.42857
20	277	0.28571
40	200	0.57143
299	9	0.14286
22	277	0.28571
13	6	0.28571
202	7	0.14286
231	26	0.28571
158	26	0.57143
40	26	0.28571
24	34	0.14286
98	36	1.4286
66	47	0.42857
8	63	0.14286
220	66	0.14286
180	72	2.5714
20	84	1.4286
88	119	0.14286
20	63	0.85714
9	26	0.14286
73	47	0.14286
95	36	7.5714
112	26	2.4286
129	7	0.71429
153	26	2.2857
167	26	2.7143
179	47	0.85714
237	6	0.14286
203	47	1.1429
253	7	0.28571
274	26	3
284	26	17
301	6	0.57143
95	47	7
135	26	0.42857
22	6	0.14286
99	6	0.42857
180	84	0.85714
8	6	0.57143
96	26	0.28571
154	47	0.28571
233	84	0.28571
23	26	0.28571
285	6	0.14286
42	47	0.57143
204	26	0.42857
111	7	0.28571
97	26	0.14286
157	26	1.2857
269	6	0.28571
136	47	1
235	26	1.4286
155	26	0.42857
178	26	0.57143
7	26	3.5714
234	47	0.42857
156	26	0.42857
119	26	2.1429
230	26	0.28571
300	26	0.14286
300	50	0.14286
269	32	0.14286
230	110	0.14286
237	32	0.28571
180	32	0.28571
163	32	0.14286
154	32	0.42857
135	114	0.28571
95	32	0.57143
285	50	0.28571
9	32	0.14286
24	32	0.28571
129	97	0.14286
22	82	0.28571
233	52	0.14286
96	50	0.14286
13	32	0.28571
21	32	0.14286
301	32	0.28571
40	32	0.57143
255	20	0.14286
73	32	0.14286
203	50	0.42857
98	82	0.71429
155	50	0.57143
136	32	0.14286
284	82	0.14286
274	32	0.28571
234	50	0.14286
97	32	0.14286
153	32	2.8571
66	32	0.14286
299	97	0.14286
23	32	0.42857
231	52	3.7143
157	32	0.14286
158	32	0.28571
119	32	0.42857
236	82	0.85714
231	50	1
179	32	0.14286
7	32	0.85714
8	32	0.85714
231	82	1.1429
99	32	0.42857
112	50	1.1429
204	32	0.28571
156	32	0.28571
167	32	0.71429
