# Supplementary material for: Multilayer network analysis of FMD transmission and containment among beef cattle farms
Source: Sci Rep. 2022 Sep 20;12:15679. doi: 10.1038/s41598-022-19981-0 (PMC9489691; doi:10.1038/s41598-022-19981-0)
Supplement: Supplementary file 1 — Supplementary Information. [file 41598_2022_19981_MOESM1_ESM.zip › 1 networks/Cattle movements networks/Cattle46.txt]

301	100	0.71429
284	19	0.14286
274	19	0.57143
269	160	0.85714
231	160	0.42857
230	192	0.57143
179	226	0.14286
167	160	0.14286
158	100	0.85714
136	100	0.71429
135	100	0.28571
97	26	0.71429
8	100	0.57143
42	35	0.14286
13	100	0.85714
153	291	4.8571
153	246	0.14286
204	192	0.28571
111	167	0.14286
7	160	1.2857
42	160	0.14286
253	153	0.14286
167	100	1.8571
24	100	1.7143
66	100	0.42857
112	100	1
255	97	0.28571
112	89	0.28571
7	63	0.28571
40	61	0.85714
234	28	0.14286
98	26	1.1429
269	19	0.42857
73	100	0.42857
233	26	0.14286
180	26	0.57143
95	160	1.4286
23	19	0.42857
178	160	3
237	26	0.14286
156	89	0.42857
129	9	0.42857
223	97	0.14286
155	160	0.42857
285	100	0.42857
154	100	0.57143
21	100	0.14286
99	160	0.57143
155	91	0.42857
13	26	1.4286
220	153	0.14286
96	100	0.85714
179	244	3.1429
157	160	1.7143
88	9	0.28571
203	160	2.5714
213	153	0.14286
98	3	0.28571
136	50	0.42857
204	76	0.14286
135	92	0.14286
167	124	0.85714
42	124	0.14286
153	132	1.7143
203	145	0.28571
88	269	0.14286
41	298	0.28571
129	300	0.14286
73	124	0.42857
95	124	0.42857
119	124	1
135	50	0.42857
158	142	0.14286
40	132	0.42857
178	3	1
179	266	1.4286
236	145	0.42857
231	124	0.42857
230	132	0.28571
255	300	0.14286
274	124	0.57143
300	124	9.7143
96	124	0.28571
180	92	0.42857
66	92	0.28571
158	92	0.28571
301	50	0.57143
253	269	0.14286
155	124	0.14286
203	124	0.28571
21	132	0.28571
156	124	0.57143
151	300	0.14286
179	130	0.42857
13	124	0.28571
8	124	0.14286
157	124	0.14286
269	130	0.28571
112	50	0.85714
179	124	1.4286
23	124	0.28571
237	124	0.14286
7	124	0.57143
269	161	0.28571
231	161	0.28571
234	161	0.28571
23	210	0.14286
153	161	3
135	161	0.14286
119	126	0.42857
112	165	0.28571
66	240	7.4286
285	161	0.28571
42	161	0.14286
20	165	5.1429
13	165	0.14286
97	240	0.28571
179	240	0.42857
154	165	0.28571
73	161	0.28571
202	156	0.14286
274	143	2.2857
274	126	6.1429
284	117	0.42857
8	161	0.57143
180	240	0.14286
253	156	0.14286
178	240	4
230	165	0.28571
157	161	0.28571
66	126	1
23	161	0.14286
98	240	0.57143
129	155	0.14286
300	240	0.14286
203	117	0.57143
96	165	0.28571
99	240	0.28571
167	126	0.42857
20	161	0.57143
95	240	1.1429
41	240	0.28571
301	165	0.28571
155	240	0.28571
7	161	1
232	126	0.28571
156	240	0.85714
233	165	0.28571
40	240	1
136	240	0.71429
300	211	0.28571
112	247	0.71429
7	267	0.85714
180	267	0.14286
234	270	0.14286
157	270	0.28571
99	270	0.28571
274	270	0.57143
129	285	0.42857
95	295	0.71429
13	270	0.42857
20	280	0.14286
9	247	0.14286
96	270	0.57143
119	270	25.571
154	270	0.14286
41	270	47.429
40	270	0.71429
167	270	0.85714
179	270	0.28571
237	295	0.14286
231	270	0.14286
230	270	0.71429
269	270	5.8571
300	222	0.14286
136	270	0.85714
135	270	1.1429
88	285	0.14286
178	267	0.42857
97	247	0.42857
98	247	0.85714
155	267	0.14286
284	270	0.14286
21	239	0.14286
255	285	0.28571
203	270	0.28571
235	267	0.28571
66	267	0.42857
42	270	0.28571
24	270	0.14286
231	295	0.28571
204	270	0.28571
8	247	0.28571
158	270	0.42857
153	270	1.7143
233	270	0.28571
23	267	0.14286
301	270	0.85714
156	270	0.14286
212	203	0.14286
232	270	0.14286
22	295	0.14286
179	168	0.14286
157	169	0.14286
8	108	0.14286
24	169	0.14286
7	185	0.71429
212	301	0.14286
284	264	0.14286
40	205	0.28571
153	194	0.14286
9	185	0.14286
274	169	0.28571
135	169	0.28571
154	169	0.28571
178	169	0.14286
285	168	0.42857
301	168	0.42857
233	162	0.28571
73	113	0.14286
231	108	0.28571
156	169	0.28571
230	113	1.2857
155	168	0.28571
269	169	0.28571
300	169	0.28571
99	168	0.71429
136	169	0.14286
97	169	0.42857
66	169	1.2857
13	169	0.28571
284	168	0.14286
158	168	0.28571
96	169	0.14286
119	169	0.14286
234	169	2.8571
98	169	0.42857
153	168	1.8571
233	113	4
95	169	0.57143
112	169	0.57143
21	168	0.14286
167	169	1
203	169	0.42857
40	169	1.1429
42	120	2
97	172	0.28571
255	231	0.28571
157	256	0.14286
7	287	0.28571
21	287	0.14286
204	287	0.85714
136	287	9.7143
301	287	0.28571
13	171	0.14286
24	208	0.14286
42	149	0.14286
95	287	11
135	287	0.14286
158	287	4.2857
153	287	1.7143
40	287	1.4286
180	287	0.28571
232	131	0.14286
230	287	0.85714
253	230	0.28571
300	287	0.28571
119	287	0.71429
269	208	0.14286
96	172	0.42857
232	164	1
98	287	0.42857
179	287	0.28571
99	287	0.28571
232	120	1.4286
66	287	1
178	287	0.42857
284	287	0.42857
154	172	0.14286
8	287	0.28571
23	287	4.1429
231	287	0.71429
97	208	0.28571
167	287	1
155	287	0.14286
9	287	0.14286
285	287	0.42857
