# Supplementary material for: Multilayer network analysis of FMD transmission and containment among beef cattle farms
Source: Sci Rep. 2022 Sep 20;12:15679. doi: 10.1038/s41598-022-19981-0 (PMC9489691; doi:10.1038/s41598-022-19981-0)
Supplement: Supplementary file 1 — Supplementary Information. [file 41598_2022_19981_MOESM1_ESM.zip › 1 networks/Cattle movements networks/Cattle47.txt]

204	15	3.5714
73	27	0.28571
285	32	0.14286
8	33	0.14286
73	50	3.1429
156	113	0.14286
157	165	4.4286
178	183	0.14286
230	193	0.14286
22	199	0.28571
255	274	0.14286
285	282	0.42857
24	282	0.14286
42	282	0.14286
119	210	0.14286
136	199	0.85714
153	92	2.2857
300	113	0.71429
158	27	0.42857
13	15	0.14286
7	199	0.85714
300	27	1.8571
154	27	9.1429
21	194	0.14286
119	165	2.1429
213	274	0.14286
202	235	0.14286
300	239	0.14286
274	240	1.8571
231	100	0.57143
233	100	0.14286
234	46	0.28571
204	5	0.85714
236	100	0.14286
179	53	1
167	100	0.28571
40	103	3.8571
158	105	0.14286
135	38	1.4286
96	100	19.571
73	239	11.857
7	239	1.1429
99	240	0.28571
204	239	6.5714
284	239	18.571
285	239	23.429
112	239	0.14286
99	206	1.1429
179	175	0.57143
136	105	0.28571
300	103	0.28571
21	100	15.429
9	100	6
269	100	1
230	93	1.5714
135	84	0.42857
153	46	11
157	44	0.14286
255	13	0.14286
99	11	0.57143
235	5	0.14286
178	103	0.28571
41	84	0.42857
119	100	2.2857
203	84	2.4286
163	103	0.28571
97	239	0.42857
13	206	0.28571
66	240	1.5714
301	44	0.28571
203	100	5.2857
232	44	0.14286
73	46	0.85714
98	100	1.7143
99	116	4
180	11	0.42857
22	105	0.28571
95	239	5
203	93	0.14286
163	44	0.14286
285	100	4.4286
23	100	0.14286
154	100	0.28571
155	118	0.85714
8	239	1.5714
285	118	3.7143
158	19	0.14286
136	28	0.14286
163	34	0.14286
274	49	14.143
66	49	0.42857
136	69	0.14286
119	79	1.5714
96	79	0.14286
253	98	0.28571
98	102	0.14286
97	143	0.14286
204	150	1.7143
204	182	2.2857
21	34	0.42857
42	79	5.4286
96	102	0.28571
135	79	0.14286
151	96	0.14286
179	79	0.57143
204	152	0.57143
233	79	0.14286
284	143	0.57143
153	79	14.143
22	49	4.5714
42	34	2
135	19	0.28571
167	34	0.14286
180	102	0.28571
22	65	1.4286
7	49	0.14286
97	182	0.42857
269	49	1.1429
230	79	1
95	102	1
40	49	0.42857
136	79	0.14286
22	79	5.5714
285	19	0.14286
237	34	0.14286
73	79	0.71429
300	79	0.42857
178	79	0.14286
154	102	0.28571
231	79	0.14286
203	79	0.14286
253	21	0.28571
231	195	0.42857
237	85	0.14286
40	72	0.28571
136	195	0.14286
112	85	0.28571
98	85	0.57143
73	293	0.28571
230	293	1.1429
96	247	0.85714
163	195	0.14286
178	195	4
42	195	0.28571
21	195	0.28571
155	144	0.71429
179	126	0.14286
155	117	1.5714
179	89	1
274	85	0.14286
99	85	0.28571
119	72	1.1429
285	47	0.14286
88	21	0.14286
217	40	0.14286
158	195	0.28571
154	85	0.71429
22	72	0.71429
23	85	0.28571
155	195	11.714
230	247	1
301	85	0.14286
179	195	11.571
135	195	0.57143
7	117	0.28571
167	85	0.14286
284	195	0.57143
300	85	1
269	85	0.71429
40	195	1
66	195	3.2857
285	85	0.28571
23	10	0.28571
135	12	0.71429
156	14	17.143
95	14	26.429
155	55	0.28571
154	56	0.42857
204	71	0.42857
24	71	0.14286
95	71	37.571
42	71	0.28571
73	81	2
95	122	14
95	123	48.286
157	145	0.57143
95	148	2.2857
157	161	2.1429
95	184	8.7143
95	254	4.2857
95	289	1.5714
95	291	18.571
7	71	0.85714
21	71	0.14286
9	56	0.14286
96	81	0.57143
112	71	0.14286
135	122	22.571
153	122	4.8571
41	56	0.14286
236	12	0.14286
269	14	0.14286
274	71	0.42857
284	71	0.57143
73	56	0.71429
95	81	3
167	145	0.28571
40	55	0.57143
99	56	2.2857
99	10	0.57143
95	187	1.8571
40	56	0.14286
95	190	0.57143
237	55	0.28571
178	71	0.14286
179	12	1.1429
230	122	0.71429
233	71	0.14286
66	6	0.28571
97	71	0.42857
285	56	0.85714
95	246	5.1429
119	55	0.28571
20	71	0.14286
22	71	0.42857
231	56	0.14286
180	12	0.14286
235	31	0.14286
230	31	1.4286
179	61	0.71429
40	31	0.71429
156	48	0.28571
136	31	0.14286
119	61	1.2857
112	48	17.286
73	31	0.14286
42	31	0.57143
153	75	0.42857
157	64	0.14286
155	61	0.57143
153	48	2.4286
231	31	0.28571
274	31	0.14286
98	31	3
88	7	0.14286
66	3	0.28571
167	48	0.28571
154	61	0.14286
97	31	0.42857
96	31	0.85714
203	31	0.14286
98	3	5.5714
41	48	0.28571
253	7	0.14286
21	31	1.1429
95	31	0.28571
135	31	0.85714
236	48	1.4286
269	31	1
7	31	0.28571
233	31	0.14286
158	31	0.14286
285	48	1
300	3	0.57143
237	31	2.5714
284	31	0.57143
