# Supplementary material for: Multilayer network analysis of FMD transmission and containment among beef cattle farms
Source: Sci Rep. 2022 Sep 20;12:15679. doi: 10.1038/s41598-022-19981-0 (PMC9489691; doi:10.1038/s41598-022-19981-0)
Supplement: Supplementary file 1 — Supplementary Information. [file 41598_2022_19981_MOESM1_ESM.zip › 1 networks/Cattle movements networks/Cattle48.txt]

301	27	13.286
284	67	65
230	15	9
237	11	0.14286
180	116	12
40	189	0.14286
157	91	0.57143
136	123	3.4286
119	11	1
112	80	0.42857
234	264	0.14286
7	171	1.4286
231	91	0.14286
95	82	0.71429
204	80	0.28571
41	69	0.14286
230	27	26.571
253	23	0.14286
154	11	1
231	296	1.4286
156	80	0.42857
41	80	0.42857
274	11	0.42857
129	21	0.14286
235	91	0.14286
73	11	0.42857
284	17	0.85714
7	37	0.14286
98	102	1
95	127	1.2857
88	136	0.14286
23	191	0.85714
269	191	3.8571
9	239	0.14286
155	239	0.42857
99	239	0.28571
21	241	1.4286
285	241	2.1429
301	241	0.85714
66	261	0.28571
7	102	1.1429
22	241	0.57143
97	241	25.429
135	239	4
157	241	0.42857
40	241	2.5714
167	241	12.429
234	241	1.4286
269	241	1.1429
284	127	6.5714
300	241	0.57143
179	241	0.71429
232	287	0.14286
154	127	0.71429
41	239	0.14286
42	239	1.7143
180	241	1
269	102	11.571
153	241	4.8571
233	239	0.28571
112	241	0.42857
20	239	0.42857
73	239	0.28571
24	191	0.14286
156	241	0.14286
231	239	7.1429
230	241	0.85714
158	239	6.8571
237	239	0.14286
96	241	2
23	239	1
8	241	4.2857
66	241	0.42857
119	239	0.57143
284	118	6
232	276	13.429
234	276	0.14286
230	141	0.71429
154	276	0.71429
119	141	0.57143
284	282	6.8571
167	276	0.14286
20	276	0.42857
73	276	0.28571
220	274	0.14286
231	199	0.28571
7	186	2.5714
9	177	0.14286
237	142	0.14286
157	141	1.4286
98	103	0.14286
274	76	0.28571
232	51	0.14286
284	38	1.5714
203	141	0.85714
135	276	0.28571
203	262	0.71429
233	141	0.42857
156	186	0.28571
155	276	0.28571
95	276	0.57143
203	76	6.4286
24	276	0.14286
269	276	0.14286
158	276	0.14286
203	199	0.14286
21	276	0.71429
8	276	0.28571
230	32	0.42857
98	44	1.8571
98	49	14
285	53	5.1429
98	56	0.14286
284	84	4.2857
42	105	0.71429
22	106	5.8571
97	106	1.5714
156	168	2.1429
40	172	0.14286
96	176	0.71429
284	195	30.571
98	197	0.14286
154	200	0.14286
237	229	0.14286
23	240	0.14286
301	240	4
285	243	24.286
41	267	0.57143
231	270	3.4286
73	270	0.14286
156	273	3
7	280	0.14286
88	285	0.14286
13	270	3.1429
24	71	0.14286
42	267	0.14286
96	168	0.71429
112	240	4.2857
135	273	0.28571
153	168	25.143
40	137	1.4286
167	267	0.28571
179	270	0.14286
204	44	0.14286
233	86	1
269	243	0.14286
284	86	7.8571
300	240	0.14286
9	240	8.5714
40	56	0.57143
255	285	0.14286
7	270	10.571
284	168	4.5714
95	240	0.28571
157	270	0.57143
156	270	4.7143
232	71	3.2857
21	168	0.71429
129	269	0.14286
42	150	0.28571
178	270	5.7143
158	273	0.28571
42	86	0.71429
155	270	4.1429
119	270	0.71429
232	44	0.28571
235	273	4.2857
285	240	2
203	270	4.7143
230	43	1.8571
40	10	0.57143
99	43	2.5714
135	43	0.28571
96	43	0.71429
8	43	0.14286
42	79	29.143
20	295	0.14286
7	43	0.14286
129	301	0.14286
178	288	0.14286
274	265	2
231	210	0.28571
73	206	0.28571
232	206	0.14286
167	201	1.2857
24	188	0.14286
285	152	0.42857
274	107	1.7143
167	100	2.7143
9	100	0.14286
41	100	5.2857
153	79	1.1429
285	43	10.286
41	43	34.857
23	43	0.14286
154	206	0.57143
95	43	0.57143
158	43	0.85714
88	235	0.14286
119	79	0.14286
203	43	0.14286
13	206	0.14286
98	43	0.28571
21	43	1.1429
157	188	0.57143
156	100	0.14286
42	43	8.1429
237	43	0.14286
234	100	0.14286
233	79	0.14286
136	34	4.1429
22	100	0.28571
7	206	0.28571
155	100	0.42857
163	206	0.14286
284	3	0.14286
66	46	0.14286
180	85	0.14286
66	94	0.85714
99	109	0.14286
156	120	0.14286
42	120	0.71429
135	122	0.42857
41	143	0.28571
95	164	0.14286
269	170	0.57143
163	173	0.14286
274	192	0.28571
8	194	0.14286
119	251	0.57143
96	268	0.14286
88	300	0.28571
20	36	0.14286
95	256	0.14286
136	170	0.42857
155	170	0.14286
167	251	0.14286
179	170	0.14286
230	120	0.42857
274	251	14.143
284	278	11
73	122	0.28571
136	46	2.5714
234	122	0.28571
158	170	0.42857
274	120	23
22	254	0.42857
97	120	0.85714
40	46	1.5714
284	110	0.42857
157	268	0.42857
231	254	0.42857
21	251	1.1429
112	120	1.2857
285	170	0.57143
284	64	1.5714
95	122	0.57143
66	122	2.1429
13	120	0.28571
153	120	0.85714
66	85	4.8571
284	36	4.8571
66	18	0.85714
154	120	0.14286
