# Supplementary material for: Multilayer network analysis of FMD transmission and containment among beef cattle farms
Source: Sci Rep. 2022 Sep 20;12:15679. doi: 10.1038/s41598-022-19981-0 (PMC9489691; doi:10.1038/s41598-022-19981-0)
Supplement: Supplementary file 1 — Supplementary Information. [file 41598_2022_19981_MOESM1_ESM.zip › 1 networks/Cattle movements networks/Cattle49.txt]

232	49	0.14286
179	106	1.4286
42	126	2
285	137	0.85714
274	175	0.14286
135	185	0.85714
158	262	0.14286
24	277	1.7143
9	106	0.28571
73	34	0.71429
96	262	0.57143
154	201	0.71429
41	49	0.42857
179	126	5.8571
236	49	0.14286
255	235	0.14286
284	32	1
98	126	1.1429
285	126	0.42857
13	185	0.28571
21	49	2.1429
203	262	0.42857
99	185	0.42857
253	235	0.28571
153	106	0.71429
204	262	1.7143
300	67	4
269	67	0.42857
234	55	0.57143
204	67	2.2857
237	67	0.14286
40	67	116.71
153	92	0.14286
119	67	155.29
66	67	0.57143
95	67	152
285	67	0.28571
42	67	0.71429
24	168	1
13	193	0.14286
178	168	0.14286
22	125	1.1429
95	125	9
13	101	0.14286
129	98	0.14286
167	92	0.28571
231	67	3
23	67	0.14286
8	67	1.8571
284	67	28.143
155	55	0.57143
151	23	0.14286
153	168	1.5714
156	92	0.28571
73	55	2.4286
203	55	0.14286
98	67	0.57143
20	67	19
7	125	15.857
158	125	0.14286
163	168	0.14286
112	125	2
97	67	1.1429
135	67	0.28571
179	55	0.28571
232	55	0.28571
21	67	2.1429
274	67	1.5714
235	67	0.85714
154	67	8.2857
96	67	0.28571
230	125	1.8571
301	67	0.14286
157	125	0.42857
129	13	0.14286
233	17	0.28571
230	19	0.57143
204	27	0.14286
41	37	0.42857
13	53	0.14286
7	116	0.57143
40	116	0.71429
73	120	0.85714
234	127	0.14286
21	140	0.85714
42	116	1
97	56	0.85714
112	120	1.2857
156	116	0.28571
23	127	0.85714
179	19	0.42857
237	120	0.85714
269	51	5
284	140	0.42857
98	37	0.28571
285	116	0.14286
232	19	0.28571
96	37	0.14286
22	17	0.57143
274	120	0.28571
178	116	0.42857
135	116	0.71429
285	37	0.57143
66	120	0.14286
255	13	0.14286
153	37	1.1429
95	116	0.57143
231	116	0.57143
269	116	1.7143
155	116	0.28571
269	18	0.14286
255	9	0.14286
237	82	0.14286
179	10	0.28571
40	82	0.42857
154	43	0.28571
129	42	0.14286
98	82	0.71429
8	100	0.14286
22	121	0.14286
153	161	13.429
153	147	1.8571
153	122	0.14286
73	121	0.42857
73	100	0.14286
97	82	0.28571
41	72	0.28571
119	43	0.14286
9	43	0.14286
235	18	0.28571
167	10	0.28571
153	43	8
42	82	1.1429
21	147	0.71429
284	121	0.28571
95	43	0.57143
178	72	0.28571
284	10	0.28571
153	142	0.57143
13	18	0.14286
7	82	0.57143
135	43	0.14286
157	43	0.28571
66	100	0.42857
253	9	0.28571
155	82	0.28571
180	82	0.28571
112	43	1
285	18	0.42857
233	43	0.14286
230	82	0.28571
231	43	0.57143
274	43	1
22	29	0.57143
285	29	122.71
98	29	0.42857
285	35	0.14286
129	40	0.14286
156	44	0.42857
158	69	0.14286
154	86	0.28571
135	90	5.7143
255	136	0.14286
284	141	5.1429
230	169	15.857
230	191	5.8571
119	191	0.42857
167	242	0.28571
231	242	0.85714
301	242	4.4286
284	278	0.42857
284	296	0.85714
7	169	0.57143
24	190	0.14286
42	191	0.71429
95	86	1
157	191	0.28571
40	29	1.1429
233	29	0.28571
284	209	1
301	44	4
96	242	8.4286
41	29	0.28571
220	40	0.28571
73	44	0.71429
230	86	2.8571
97	29	0.28571
66	191	0.28571
274	90	0.14286
155	29	0.28571
301	148	1.2857
235	242	0.14286
269	29	0.42857
99	191	0.14286
8	29	0.42857
153	242	0.42857
158	191	2.4286
13	169	0.42857
178	29	0.28571
20	242	0.14286
230	242	4.1429
21	29	0.57143
300	241	8.8571
284	195	29.857
284	91	0.28571
274	241	3.8571
236	63	0.57143
167	80	0.14286
153	76	0.71429
135	84	0.85714
97	76	5
285	89	2.2857
42	241	5.8571
24	76	0.14286
13	241	0.14286
20	268	0.14286
301	266	0.14286
179	245	0.14286
7	241	5.7143
233	241	0.28571
284	241	40
269	241	0.42857
22	84	0.42857
97	80	1
95	79	0.42857
40	76	0.42857
66	63	0.85714
253	8	0.14286
21	3	0.14286
98	245	0.57143
112	241	1.8571
41	80	0.28571
157	79	7.4286
230	63	0.57143
155	76	0.57143
21	76	0.85714
129	7	0.28571
154	80	0.57143
99	241	0.14286
9	245	0.14286
236	195	3.4286
156	79	4.1429
231	84	0.28571
119	76	0.42857
285	241	13
285	80	13.714
235	241	0.42857
73	241	0.28571
237	76	0.14286
274	79	2
232	76	0.28571
135	241	3.4286
234	79	3.1429
203	241	0.14286
