# Supplementary material for: Multilayer network analysis of FMD transmission and containment among beef cattle farms
Source: Sci Rep. 2022 Sep 20;12:15679. doi: 10.1038/s41598-022-19981-0 (PMC9489691; doi:10.1038/s41598-022-19981-0)
Supplement: Supplementary file 1 — Supplementary Information. [file 41598_2022_19981_MOESM1_ESM.zip › 1 networks/Cattle movements networks/Cattle50.txt]

274	271	0.42857
255	66	0.14286
233	258	0.85714
204	239	1.4286
180	128	0.42857
99	120	8.5714
112	271	1.5714
96	128	0.42857
42	128	1.2857
232	271	18.571
8	271	1.5714
285	268	0.14286
73	258	0.57143
40	239	1.8571
167	172	1
231	128	0.28571
204	120	14.143
153	120	1.5714
119	106	0.71429
237	101	0.14286
9	91	0.14286
73	76	0.14286
129	66	0.14286
253	97	0.14286
203	239	14.286
154	239	0.71429
13	271	1.7143
156	120	0.28571
179	271	6.2857
235	239	0.42857
7	120	0.71429
284	78	4
95	78	9.8571
40	90	0.14286
9	118	0.85714
237	126	0.14286
24	126	1.5714
285	126	2
135	187	0.57143
153	257	0.28571
42	257	0.28571
129	269	0.14286
97	287	0.14286
21	126	16.286
66	164	0.14286
119	257	0.71429
154	257	0.28571
23	257	0.14286
180	78	0.28571
236	126	0.42857
204	257	0.28571
233	126	12.571
234	126	0.14286
136	78	11.429
40	126	9.2857
97	126	0.71429
21	187	0.85714
212	269	0.14286
98	257	1
158	126	0.14286
163	126	0.14286
230	257	1.5714
112	187	0.14286
155	126	1
95	257	6.4286
73	78	0.57143
22	126	3.2857
203	126	0.14286
157	78	0.71429
231	257	0.71429
269	126	1.1429
7	78	0.14286
20	126	0.28571
300	259	0.28571
274	162	0.14286
230	238	0.57143
237	259	0.28571
179	238	0.57143
167	261	0.14286
40	259	3.8571
154	238	0.28571
112	259	0.28571
95	67	198.43
96	67	0.28571
24	259	0.14286
40	273	1.7143
99	259	0.14286
178	248	11.286
66	247	0.57143
7	238	1.7143
232	238	0.42857
41	238	1.5714
167	196	6.2857
22	185	0.14286
253	179	0.14286
95	159	155.71
95	140	20.429
119	67	0.42857
274	55	0.71429
95	16	0.14286
95	11	0.71429
95	10	0.42857
42	238	0.42857
98	140	0.28571
233	67	0.14286
178	259	0.71429
20	196	0.14286
155	238	0.14286
73	196	0.14286
274	29	5
156	238	1
9	238	0.42857
203	259	0.28571
97	238	0.42857
153	67	0.42857
235	248	0.71429
66	238	4.4286
21	248	0.14286
234	238	0.85714
285	196	0.42857
284	238	1.7143
167	248	4.4286
157	238	0.14286
95	37	4.2857
95	47	38.286
95	54	0.14286
95	94	0.14286
112	121	6.1429
230	125	0.71429
135	125	2.5714
24	137	0.14286
41	147	0.14286
119	169	0.42857
156	169	0.14286
40	195	0.14286
153	201	1.1429
234	224	0.14286
98	226	0.28571
22	229	0.14286
97	242	2.7143
253	274	0.14286
95	277	19
7	160	0.14286
20	224	0.14286
95	85	2.8571
112	254	0.14286
153	169	3.8571
40	251	0.71429
180	243	0.14286
204	169	0.42857
233	242	0.14286
255	236	0.14286
73	125	24
95	72	0.85714
112	242	0.14286
155	169	0.14286
153	125	5.2857
232	169	0.14286
41	125	0.42857
40	147	0.57143
95	33	8.5714
180	242	0.71429
98	169	5.5714
167	169	0.28571
231	125	8.7143
231	141	0.85714
7	147	0.28571
203	121	0.28571
42	169	0.57143
284	147	0.85714
285	125	1.7143
20	169	0.14286
274	125	0.28571
154	125	0.14286
284	150	0.28571
231	161	0.57143
230	124	1.7143
179	161	0.14286
167	124	0.42857
41	65	0.57143
153	161	0.57143
135	184	0.14286
119	139	1.2857
95	161	0.42857
285	161	0.42857
9	124	7.1429
42	222	0.14286
253	301	0.42857
41	252	27.857
203	228	0.14286
154	184	6.5714
22	161	8.4286
21	161	0.42857
40	161	1.1429
155	139	4
42	124	7.2857
41	83	2.5714
41	53	5.1429
41	52	5.7143
41	12	1
20	139	12
112	161	0.57143
8	184	4
98	139	0.14286
156	139	3.4286
269	161	0.28571
203	161	0.14286
235	161	0.14286
97	252	0.42857
204	161	0.14286
7	161	0.42857
157	184	0.14286
23	139	0.14286
274	161	0.42857
20	184	5.4286
233	139	0.14286
180	161	0.42857
237	161	1
284	139	0.57143
95	34	0.14286
119	38	0.42857
157	51	0.57143
167	104	0.28571
235	104	3.2857
96	104	0.28571
163	104	0.14286
231	117	0.14286
284	117	0.42857
236	123	0.14286
203	130	0.14286
156	130	0.42857
274	134	0.14286
129	203	0.28571
24	215	0.28571
269	288	0.14286
13	117	0.28571
20	117	0.14286
9	117	0.42857
285	117	1
98	51	0.28571
112	104	0.85714
153	134	0.57143
40	262	0.57143
178	104	0.42857
230	209	0.42857
255	112	0.14286
203	104	0.14286
157	92	0.14286
40	215	0.42857
233	51	2.5714
269	51	0.28571
41	104	2.1429
40	51	0.57143
21	130	0.14286
135	117	0.14286
99	130	0.14286
66	104	0.14286
155	104	0.14286
230	117	7.5714
73	104	0.28571
269	38	0.42857
23	104	0.57143
179	130	0.42857
237	117	0.14286
153	117	0.28571
97	104	0.14286
232	104	0.57143
180	130	0.14286
