# Supplementary material for: Multilayer network analysis of FMD transmission and containment among beef cattle farms
Source: Sci Rep. 2022 Sep 20;12:15679. doi: 10.1038/s41598-022-19981-0 (PMC9489691; doi:10.1038/s41598-022-19981-0)
Supplement: Supplementary file 1 — Supplementary Information. [file 41598_2022_19981_MOESM1_ESM.zip › 1 networks/Cattle movements networks/Cattle51.txt]

95	78	48
157	83	0.71429
40	87	1.7143
40	116	3.1429
204	121	0.14286
285	124	19
154	126	0.14286
157	148	0.14286
180	170	0.14286
95	224	0.14286
236	239	0.14286
73	257	0.14286
153	258	1.2857
178	258	0.14286
40	263	0.28571
129	269	0.14286
232	273	1
7	116	0.28571
13	239	0.14286
9	105	0.14286
112	239	1.4286
158	258	0.28571
179	273	0.57143
234	226	0.14286
269	273	0.14286
274	258	0.28571
284	137	0.14286
231	257	0.71429
97	258	1.1429
66	263	0.42857
20	257	0.28571
204	87	0.28571
96	239	11.857
180	239	18.286
269	239	1.5714
230	258	2
21	263	0.14286
95	258	3
23	257	1
203	258	2.8571
284	289	0.14286
231	271	0.28571
179	271	0.42857
23	270	3.2857
40	271	31
73	30	0.14286
42	271	1
22	30	0.71429
204	271	0.28571
119	271	76.714
41	271	1
285	271	27.857
155	270	0.28571
95	270	27.286
119	267	0.28571
24	252	0.28571
119	184	0.71429
8	30	0.28571
285	30	102
66	30	0.28571
96	11	0.14286
95	5	0.28571
97	30	0.57143
158	5	0.57143
180	252	1.2857
235	30	0.42857
230	267	0.42857
157	270	1
232	30	1
274	5	0.14286
112	271	1.1429
180	271	4.8571
7	271	0.14286
167	6	0.42857
66	27	0.28571
232	57	0.14286
66	57	0.57143
95	79	4.8571
284	85	2.1429
284	130	0.14286
284	159	91.286
95	242	48.857
203	248	0.71429
95	254	1.8571
284	278	5.8571
7	57	1.5714
13	79	0.14286
20	242	1
9	248	0.14286
285	57	0.28571
66	53	0.14286
129	8	0.14286
40	242	0.85714
180	79	0.14286
236	57	0.14286
223	8	0.14286
96	79	0.14286
153	79	1.4286
8	57	0.42857
98	57	1.1429
157	27	0.42857
155	57	0.57143
300	79	0.14286
233	79	0.57143
41	6	0.85714
112	6	1
8	52	0.14286
97	57	0.28571
230	57	2.4286
178	57	0.42857
230	248	6.8571
99	57	0.14286
163	242	0.28571
235	79	0.14286
24	57	1.1429
119	57	0.57143
23	57	0.28571
22	57	0.14286
301	57	0.14286
204	57	0.14286
230	264	0.14286
178	169	0.14286
167	276	10
153	150	0.42857
112	47	7.8571
24	276	0.14286
284	276	3.2857
98	169	0.42857
274	76	0.14286
66	55	0.14286
179	48	0.14286
42	47	1
95	55	1.7143
158	222	0.14286
97	276	0.57143
41	55	0.71429
203	169	0.14286
20	169	0.71429
22	169	0.14286
119	55	1
157	276	0.14286
73	169	0.28571
255	23	0.14286
95	33	14.857
20	67	1
7	67	0.28571
112	67	2.2857
285	67	0.71429
95	102	6.4286
66	120	0.42857
135	134	0.14286
157	140	0.14286
153	152	1.1429
119	228	0.14286
153	247	0.57143
119	259	0.57143
13	67	0.42857
21	3	0.14286
95	140	2.8571
111	23	0.14286
119	196	0.14286
153	120	31.143
163	120	0.28571
178	67	0.14286
204	120	0.28571
234	67	0.14286
230	67	1.2857
284	67	17.571
300	67	0.28571
167	140	0.42857
40	67	16.286
95	165	0.71429
155	140	0.57143
41	67	0.71429
179	120	0.42857
153	259	0.42857
236	33	1.8571
8	67	0.85714
231	67	0.57143
232	120	4.2857
156	67	8.4286
21	67	0.28571
23	120	0.14286
274	67	0.14286
97	67	6.4286
98	67	3.7143
22	120	0.85714
99	67	0.14286
203	67	0.28571
235	165	0.42857
96	67	0.14286
230	68	0.42857
236	68	0.14286
178	68	15
180	183	0.28571
41	238	0.85714
157	183	6.1429
135	183	0.14286
119	68	8.5714
112	68	0.57143
95	283	0.28571
73	68	0.14286
21	68	0.57143
13	68	0.14286
237	283	0.14286
269	238	9.7143
269	183	5.4286
153	139	1.2857
269	94	0.28571
235	68	0.14286
204	68	13.143
158	68	5.7143
99	68	0.14286
300	68	18.571
284	68	43.429
7	59	0.28571
220	9	0.14286
155	68	0.42857
129	9	0.14286
285	238	0.57143
98	68	0.28571
40	59	0.71429
22	68	0.57143
231	68	0.14286
274	68	0.14286
20	68	0.57143
179	59	0.42857
232	238	0.28571
66	59	4
96	68	0.14286
66	128	7.2857
23	68	0.28571
8	68	0.42857
66	238	1.2857
167	68	0.57143
97	68	0.28571
