# Supplementary material for: Multilayer network analysis of FMD transmission and containment among beef cattle farms
Source: Sci Rep. 2022 Sep 20;12:15679. doi: 10.1038/s41598-022-19981-0 (PMC9489691; doi:10.1038/s41598-022-19981-0)
Supplement: Supplementary file 1 — Supplementary Information. [file 41598_2022_19981_MOESM1_ESM.zip › 1 networks/Cattle movements networks/Cattle52.txt]

230	57	1
204	57	0.85714
41	143	0.14286
157	215	0.14286
136	79	5.1429
73	187	0.14286
119	280	0.28571
136	201	0.42857
284	187	0.28571
236	176	0.14286
21	170	0.14286
40	140	0.14286
95	79	1.1429
203	57	4.8571
9	52	0.14286
88	21	0.14286
156	79	0.28571
178	280	0.42857
234	79	4
284	176	0.57143
232	187	0.85714
269	48	0.14286
230	75	0.14286
98	75	0.71429
20	208	1
253	269	0.14286
40	271	0.85714
233	275	7.1429
236	275	0.28571
99	275	11.857
179	275	6.8571
41	275	12.571
203	276	5.5714
22	276	4.2857
156	282	0.14286
24	290	0.14286
119	290	1.5714
13	295	1.4286
21	75	3.8571
73	75	10.571
95	48	0.42857
112	282	1.1429
136	275	2.7143
158	185	0.14286
154	275	18
23	275	0.57143
178	271	0.28571
231	55	0.14286
234	276	0.14286
255	235	0.14286
284	267	0.71429
300	267	0.14286
129	269	0.14286
66	75	1.5714
135	75	0.28571
42	75	0.28571
155	290	5.8571
235	48	2.4286
153	275	7.8571
97	75	0.85714
301	271	4.4286
285	282	1.1429
204	271	0.28571
88	269	0.14286
232	275	0.28571
274	75	0.42857
157	282	0.28571
167	276	1
20	75	5
155	275	8
13	75	2.4286
20	275	4.1429
301	75	5.2857
284	242	0.14286
230	228	0.14286
180	242	0.85714
41	242	0.85714
158	242	0.42857
112	211	0.71429
95	242	1.1429
285	83	0.14286
9	242	0.85714
21	242	0.14286
13	113	0.71429
7	242	0.85714
151	284	0.14286
235	242	0.57143
231	242	7.8571
237	242	0.14286
96	242	12
179	242	0.71429
301	211	0.14286
167	148	0.85714
167	113	0.28571
40	113	0.57143
230	101	0.14286
285	90	0.14286
178	242	0.14286
157	113	0.28571
66	266	0.14286
8	242	3
232	90	0.85714
99	242	0.28571
153	242	0.28571
20	242	0.71429
73	242	0.14286
23	113	0.28571
233	242	0.28571
135	242	0.14286
204	242	0.14286
236	242	0.14286
22	242	0.71429
97	242	1
274	242	0.14286
155	242	0.42857
8	80	0.14286
285	87	3.1429
20	92	0.28571
285	116	21.286
73	165	0.14286
21	206	0.28571
112	222	0.14286
167	239	3.2857
158	239	2.7143
119	239	0.14286
180	239	0.28571
135	252	0.14286
13	239	0.42857
20	229	0.14286
9	239	1.7143
73	216	0.85714
112	92	0.42857
88	230	0.14286
153	226	0.14286
41	239	0.28571
23	239	0.28571
230	239	0.28571
253	230	0.14286
274	87	0.14286
300	239	0.14286
178	239	0.42857
285	206	1.2857
285	252	3.4286
232	239	0.71429
284	92	0.42857
73	87	2
129	230	0.14286
112	80	3.7143
99	239	1.8571
95	239	1.5714
22	239	0.28571
179	87	0.71429
98	239	0.85714
231	239	0.42857
66	239	0.42857
156	239	0.14286
7	239	0.28571
233	239	0.14286
97	239	0.14286
230	121	7
180	30	0.14286
163	121	0.14286
153	27	1.4286
96	121	0.14286
20	278	0.28571
7	166	0.14286
129	285	0.28571
232	278	3.4286
158	278	0.42857
119	278	0.28571
66	273	0.14286
66	265	0.14286
179	263	4.5714
237	256	0.14286
95	238	134.43
21	166	0.28571
178	121	7.8571
285	121	0.14286
98	53	0.14286
95	49	27.714
95	31	45.571
167	30	0.14286
98	27	0.14286
22	27	0.28571
40	278	0.14286
95	30	43.714
255	285	0.14286
155	278	0.57143
95	166	0.85714
179	121	6
232	30	1
41	278	0.57143
9	256	0.28571
13	121	0.28571
112	30	0.28571
233	166	1.4286
274	278	0.42857
99	263	0.28571
204	278	0.14286
234	278	0.14286
23	121	0.14286
231	30	0.42857
8	278	0.14286
97	278	0.14286
274	82	10.857
7	84	0.71429
274	102	0.14286
112	105	0.57143
20	196	0.28571
158	247	0.14286
21	248	0.14286
42	248	0.14286
97	254	0.28571
119	270	59.571
98	270	7
234	279	2.5714
285	279	6.1429
129	300	0.14286
24	196	0.14286
9	248	0.28571
95	105	1.2857
96	268	0.14286
135	279	0.14286
158	196	0.28571
40	270	0.14286
167	279	0.14286
230	270	0.28571
274	105	1
73	196	0.28571
22	196	0.14286
95	254	0.14286
155	248	0.28571
119	254	1.8571
8	270	0.57143
274	248	1
233	254	0.85714
179	279	0.42857
88	301	0.14286
23	84	0.28571
178	270	0.42857
41	270	0.57143
274	67	10.286
284	254	1
95	196	0.28571
231	248	0.57143
66	270	0.14286
232	279	0.28571
