# Supplementary material for: Multilayer network analysis of FMD transmission and containment among beef cattle farms
Source: Sci Rep. 2022 Sep 20;12:15679. doi: 10.1038/s41598-022-19981-0 (PMC9489691; doi:10.1038/s41598-022-19981-0)
Supplement: Supplementary file 1 — Supplementary Information. [file 41598_2022_19981_MOESM1_ESM.zip › 1 networks/Truck visits networks/Truck26.txt]

231	141	0.14286
129	96	0.14286
112	272	0.28571
66	141	0.14286
153	291	0.14286
153	288	0.28571
20	106	0.14286
231	83	0.14286
153	81	0.57143
255	23	0.14286
153	14	0.28571
235	166	0.14286
253	23	0.14286
119	132	0.28571
119	195	0.71429
285	221	0.14286
129	231	0.14286
285	239	0.14286
112	251	0.14286
213	269	0.14286
21	271	0.28571
99	271	0.28571
40	271	0.71429
284	271	2
285	271	0.71429
42	271	0.28571
88	269	0.14286
204	228	0.14286
203	271	0.28571
234	271	0.14286
204	37	0.14286
20	251	0.14286
158	271	0.14286
231	125	0.14286
204	125	0.14286
153	125	0.28571
119	79	0.14286
285	161	0.28571
129	236	0.14286
88	234	0.14286
7	176	0.14286
153	168	0.14286
20	125	0.42857
119	102	0.14286
285	84	0.14286
232	79	0.28571
274	79	0.57143
285	55	0.28571
285	2	0.85714
235	125	0.14286
7	84	0.28571
13	79	0.14286
233	45	0.14286
22	77	0.14286
233	82	0.14286
22	92	0.14286
167	114	0.28571
135	114	0.28571
204	201	0.14286
253	233	0.14286
167	263	0.14286
285	77	0.42857
204	114	0.14286
233	91	0.14286
300	49	0.14286
203	114	0.14286
300	45	0.14286
129	233	0.14286
97	114	0.28571
255	301	0.14286
234	275	0.14286
179	289	0.14286
23	275	0.14286
151	301	0.14286
136	275	0.28571
73	275	0.14286
301	290	0.28571
24	289	0.14286
129	284	0.14286
179	252	0.14286
88	284	0.14286
179	290	0.14286
253	301	0.14286
157	290	0.28571
236	76	0.14286
154	76	0.28571
21	175	0.14286
21	215	0.14286
88	235	0.14286
13	109	0.14286
21	262	0.14286
154	109	0.14286
180	146	0.14286
255	230	0.14286
21	140	0.14286
180	105	0.14286
158	192	0.14286
180	76	0.14286
253	235	0.14286
129	235	0.14286
21	75	0.14286
158	76	0.14286
7	76	0.28571
