# Supplementary material for: Multilayer network analysis of FMD transmission and containment among beef cattle farms
Source: Sci Rep. 2022 Sep 20;12:15679. doi: 10.1038/s41598-022-19981-0 (PMC9489691; doi:10.1038/s41598-022-19981-0)
Supplement: Supplementary file 1 — Supplementary Information. [file 41598_2022_19981_MOESM1_ESM.zip › 1 networks/Truck visits networks/Truck27.txt]

231	2	0.28571
274	32	0.28571
285	56	0.14286
40	116	0.28571
88	179	0.14286
156	251	0.42857
153	286	0.85714
237	286	0.14286
232	288	0.28571
42	288	0.28571
231	293	0.14286
129	300	0.14286
285	288	0.57143
202	179	0.14286
40	2	0.42857
220	300	0.14286
253	154	0.14286
299	300	0.14286
213	179	0.14286
274	247	0.14286
40	104	0.14286
153	267	0.14286
66	270	0.28571
98	297	0.14286
41	270	0.71429
112	176	0.14286
230	160	0.14286
235	147	0.14286
285	133	0.14286
99	104	0.14286
253	9	0.14286
98	282	0.14286
153	270	0.14286
129	7	0.14286
119	83	0.42857
95	114	0.71429
235	201	0.14286
112	206	0.14286
20	239	0.42857
96	239	0.57143
178	239	0.42857
95	242	0.14286
156	252	0.14286
98	263	0.14286
95	287	0.42857
20	209	0.14286
9	275	0.14286
285	79	0.14286
98	84	0.14286
99	239	0.14286
178	91	0.14286
230	79	0.57143
269	229	0.14286
284	252	0.14286
213	42	0.14286
95	263	0.14286
214	7	0.14286
112	239	0.28571
269	298	0.14286
119	239	0.28571
255	7	0.14286
284	29	0.42857
284	14	0.57143
230	87	0.14286
41	110	0.14286
153	29	0.28571
88	40	0.14286
119	29	0.14286
95	37	0.14286
9	14	0.14286
285	197	0.14286
274	125	0.42857
95	125	1.2857
230	82	0.14286
95	54	0.57143
178	29	0.14286
255	8	0.14286
119	87	0.14286
155	14	0.28571
41	226	0.14286
7	125	0.28571
235	37	0.14286
157	29	0.14286
129	23	0.14286
300	48	0.42857
269	48	0.42857
285	48	0.71429
9	48	0.14286
99	77	0.14286
119	86	0.14286
8	137	0.14286
119	182	0.28571
119	261	0.28571
13	49	0.14286
73	4	0.14286
95	182	0.42857
95	137	2.5714
88	21	0.14286
163	77	0.14286
23	182	0.14286
274	77	0.14286
73	48	0.28571
41	77	0.14286
21	77	0.28571
163	137	0.14286
285	77	0.14286
301	48	0.28571
13	77	0.14286
255	157	0.14286
233	196	0.14286
135	224	0.14286
42	107	0.14286
119	290	0.14286
154	241	0.28571
42	241	0.28571
97	189	0.14286
135	168	0.14286
42	164	0.14286
219	156	0.14286
135	148	0.14286
98	106	0.14286
156	18	0.14286
88	156	0.14286
233	241	0.14286
253	156	0.14286
98	241	0.14286
213	156	0.14286
66	241	0.14286
129	156	0.14286
299	156	0.14286
