# Supplementary material for: Multilayer network analysis of FMD transmission and containment among beef cattle farms
Source: Sci Rep. 2022 Sep 20;12:15679. doi: 10.1038/s41598-022-19981-0 (PMC9489691; doi:10.1038/s41598-022-19981-0)
Supplement: Supplementary file 1 — Supplementary Information. [file 41598_2022_19981_MOESM1_ESM.zip › 1 networks/Truck visits networks/Truck28.txt]

255	7	0.14286
212	40	0.14286
167	29	0.14286
155	133	0.14286
135	67	0.14286
119	52	0.14286
285	152	0.14286
22	67	0.14286
41	282	0.14286
155	267	0.14286
158	199	0.14286
158	196	0.14286
285	169	0.42857
66	114	0.14286
179	87	0.14286
136	83	0.14286
285	78	0.57143
236	67	0.14286
96	67	0.14286
96	56	0.14286
136	48	0.14286
97	29	0.28571
158	10	0.14286
129	7	0.14286
22	282	0.14286
88	7	0.14286
203	67	0.28571
232	1	0.14286
156	29	0.14286
253	66	0.14286
235	29	0.14286
214	7	0.14286
213	7	0.14286
234	78	0.14286
40	2	0.28571
136	58	0.14286
179	164	0.14286
204	228	0.14286
253	301	0.14286
129	301	0.14286
213	285	0.14286
255	301	0.14286
88	301	0.14286
284	287	0.42857
219	96	0.14286
204	239	0.14286
237	287	0.14286
179	108	0.14286
167	32	0.14286
40	261	0.14286
158	239	0.14286
129	96	0.14286
66	239	0.14286
8	116	0.14286
8	298	0.14286
112	252	0.14286
119	239	1.1429
212	230	0.14286
119	226	0.14286
167	206	0.14286
285	171	0.14286
231	137	0.28571
88	135	0.14286
285	116	0.71429
24	108	0.14286
20	32	0.28571
136	32	0.14286
255	230	0.14286
255	135	0.14286
119	32	0.14286
41	32	0.14286
155	32	0.14286
253	135	0.14286
231	32	0.14286
179	32	0.14286
180	137	0.28571
180	176	0.14286
112	32	0.28571
213	135	0.14286
167	116	0.14286
301	14	0.14286
41	30	0.14286
232	37	0.14286
284	197	0.14286
253	236	0.14286
97	262	0.14286
202	269	0.14286
129	284	0.14286
97	107	0.14286
135	14	0.14286
151	284	0.14286
40	14	0.28571
255	284	0.14286
284	64	0.14286
88	284	0.14286
156	229	0.14286
41	238	0.14286
41	14	0.28571
299	156	0.14286
255	156	0.14286
213	235	0.14286
180	270	0.14286
40	104	0.14286
153	276	0.57143
151	235	0.14286
112	276	0.14286
96	276	0.14286
21	276	0.14286
236	276	0.14286
97	276	0.14286
284	276	1.4286
235	270	0.14286
73	270	0.28571
98	263	0.14286
98	245	0.14286
214	235	0.14286
129	204	0.14286
156	182	0.14286
156	104	0.14286
40	27	0.28571
220	204	0.14286
219	235	0.14286
253	235	0.14286
98	86	0.14286
156	280	0.14286
204	270	0.28571
179	276	0.28571
66	276	0.14286
88	235	0.14286
155	276	0.14286
232	276	0.14286
203	117	0.14286
203	142	0.28571
233	209	0.14286
219	233	0.14286
13	286	0.14286
42	286	0.14286
9	286	0.14286
98	286	0.14286
111	233	0.14286
129	233	0.14286
40	286	0.28571
233	117	0.14286
255	231	0.14286
274	286	0.28571
214	233	0.14286
299	233	0.14286
129	231	0.14286
253	233	0.14286
88	233	0.14286
