# Supplementary material for: Multilayer network analysis of FMD transmission and containment among beef cattle farms
Source: Sci Rep. 2022 Sep 20;12:15679. doi: 10.1038/s41598-022-19981-0 (PMC9489691; doi:10.1038/s41598-022-19981-0)
Supplement: Supplementary file 1 — Supplementary Information. [file 41598_2022_19981_MOESM1_ESM.zip › 1 networks/Truck visits networks/Truck29.txt]

20	10	0.14286
223	40	0.14286
88	42	0.14286
95	71	0.14286
269	86	0.14286
213	157	0.14286
285	181	0.28571
99	199	0.14286
99	273	0.14286
95	287	0.85714
300	294	0.14286
151	301	0.14286
8	287	0.14286
111	99	0.14286
136	14	0.14286
230	273	0.14286
230	286	0.42857
253	40	0.14286
300	226	0.14286
253	42	0.14286
88	157	0.14286
299	40	0.14286
202	301	0.14286
214	40	0.14286
212	301	0.14286
218	40	0.14286
255	8	0.14286
231	169	0.14286
223	20	0.14286
237	108	0.14286
99	276	0.14286
154	45	0.28571
129	8	0.14286
95	45	0.14286
20	276	0.14286
157	292	0.14286
7	276	0.28571
237	258	0.14286
285	169	1.4286
163	169	0.14286
285	147	0.14286
231	133	0.14286
202	96	0.14286
253	66	0.14286
167	52	0.42857
151	20	0.14286
214	8	0.14286
88	20	0.14286
234	168	0.14286
158	276	0.14286
22	49	0.14286
218	66	0.14286
220	8	0.14286
217	66	0.14286
237	276	0.14286
129	20	0.14286
99	261	0.14286
234	276	0.14286
225	66	0.14286
300	1	0.28571
7	1	0.14286
253	9	0.14286
212	13	0.14286
157	17	0.14286
151	24	0.14286
95	33	0.42857
95	63	0.14286
219	97	0.14286
269	117	0.14286
95	131	0.14286
202	153	0.14286
178	205	0.28571
95	159	0.71429
119	56	0.14286
167	33	0.14286
178	109	0.14286
214	24	0.14286
255	13	0.14286
299	231	0.14286
167	1	0.14286
88	153	0.14286
213	24	0.14286
227	24	0.14286
22	1	0.28571
111	24	0.14286
129	153	0.14286
217	167	0.14286
253	13	0.14286
136	1	0.14286
231	1	0.14286
300	138	0.14286
269	81	0.28571
230	27	0.14286
23	138	0.14286
129	112	0.14286
119	267	0.14286
119	222	0.14286
95	161	0.42857
13	18	0.14286
95	289	0.28571
95	249	0.71429
20	161	0.14286
219	154	0.14286
156	138	0.14286
212	112	0.14286
88	112	0.14286
20	110	0.14286
178	72	0.14286
23	37	0.14286
13	29	0.14286
99	27	0.14286
217	22	0.14286
156	16	0.28571
178	138	0.14286
178	27	0.14286
129	154	0.14286
214	22	0.14286
13	114	0.14286
255	22	0.14286
119	246	0.28571
299	22	0.14286
13	138	0.14286
202	112	0.14286
157	27	0.14286
253	154	0.14286
269	138	0.14286
253	22	0.14286
111	154	0.14286
218	112	0.14286
119	265	0.14286
119	11	0.14286
220	21	0.14286
255	41	0.14286
203	75	0.14286
153	75	0.28571
9	78	0.14286
213	95	0.14286
223	98	0.14286
129	136	0.14286
231	196	0.14286
231	241	0.14286
95	263	0.14286
119	281	0.14286
42	75	0.28571
95	297	0.14286
88	21	0.14286
151	95	0.14286
218	41	0.14286
274	75	0.28571
153	78	0.42857
24	78	0.14286
225	21	0.14286
253	41	0.14286
214	21	0.14286
158	78	0.14286
217	21	0.14286
219	41	0.14286
41	75	0.71429
202	41	0.14286
204	78	0.28571
231	152	0.14286
220	41	0.14286
231	221	0.14286
299	23	0.14286
255	7	0.14286
213	7	0.14286
179	187	0.14286
167	171	0.14286
95	238	0.85714
95	67	1.7143
96	244	0.28571
179	238	0.28571
95	210	0.14286
7	187	0.14286
253	73	0.14286
40	67	0.85714
284	67	1.8571
178	64	0.14286
212	23	0.14286
119	12	0.28571
111	7	0.14286
202	7	0.14286
97	2	0.14286
178	187	0.14286
220	23	0.14286
135	2	0.42857
214	7	0.14286
167	187	0.14286
129	7	0.14286
88	23	0.14286
218	7	0.14286
129	23	0.14286
217	23	0.14286
119	67	0.14286
97	67	0.14286
235	210	0.14286
