# Supplementary material for: Multilayer network analysis of FMD transmission and containment among beef cattle farms
Source: Sci Rep. 2022 Sep 20;12:15679. doi: 10.1038/s41598-022-19981-0 (PMC9489691; doi:10.1038/s41598-022-19981-0)
Supplement: Supplementary file 1 — Supplementary Information. [file 41598_2022_19981_MOESM1_ESM.zip › 1 networks/Truck visits networks/Truck30.txt]

253	95	0.14286
219	13	0.14286
180	146	0.14286
66	240	0.14286
8	6	0.14286
21	210	0.14286
154	276	0.14286
233	273	0.14286
136	265	0.14286
22	256	0.14286
234	240	0.14286
217	233	0.14286
151	158	0.14286
218	95	0.14286
88	95	0.14286
214	13	0.14286
129	95	0.14286
98	256	0.14286
202	95	0.14286
21	240	0.28571
255	13	0.14286
236	276	0.14286
255	95	0.14286
66	273	0.14286
223	95	0.14286
98	50	0.28571
98	92	0.14286
151	96	0.14286
98	103	0.14286
73	118	0.14286
232	121	0.28571
119	121	0.14286
136	121	0.14286
112	132	0.14286
129	180	0.14286
220	204	0.14286
255	232	0.14286
157	238	0.14286
227	274	0.14286
255	274	0.14286
73	55	0.14286
66	121	0.14286
112	246	0.14286
119	238	0.28571
88	274	0.14286
155	196	0.14286
180	48	0.14286
214	274	0.14286
253	274	0.14286
301	144	0.14286
285	121	1
112	121	0.14286
218	204	0.14286
202	96	0.14286
236	118	0.14286
155	103	0.14286
219	204	0.14286
7	121	0.28571
217	96	0.14286
73	50	0.14286
8	238	0.14286
301	103	0.14286
299	204	0.14286
212	274	0.14286
255	96	0.14286
119	118	0.14286
111	204	0.14286
255	119	0.14286
218	119	0.14286
151	154	0.14286
88	119	0.14286
111	119	0.14286
253	300	0.14286
213	236	0.14286
129	167	0.14286
202	154	0.14286
129	119	0.14286
299	98	0.14286
225	154	0.14286
129	236	0.14286
253	119	0.14286
217	119	0.14286
212	236	0.14286
223	98	0.14286
299	154	0.14286
214	119	0.14286
151	40	0.14286
255	41	0.14286
218	203	0.14286
217	234	0.14286
202	235	0.14286
220	269	0.14286
129	269	0.14286
269	290	0.14286
269	292	0.14286
88	41	0.14286
204	292	0.14286
223	235	0.14286
255	235	0.14286
300	287	0.14286
225	269	0.14286
253	234	0.14286
88	203	0.14286
230	290	0.28571
299	269	0.14286
219	41	0.14286
253	41	0.14286
151	269	0.14286
111	41	0.14286
227	269	0.14286
212	41	0.14286
213	269	0.14286
299	285	0.14286
253	285	0.14286
213	231	0.14286
178	294	0.14286
41	247	0.14286
151	230	0.14286
88	285	0.14286
111	285	0.14286
95	261	0.14286
129	301	0.14286
234	294	0.14286
219	285	0.14286
255	285	0.14286
95	251	0.28571
95	241	0.14286
95	164	0.14286
95	139	0.14286
95	90	0.28571
95	31	0.28571
220	284	0.14286
269	251	0.14286
202	285	0.14286
95	116	0.14286
129	285	0.14286
214	285	0.14286
178	247	0.14286
212	285	0.14286
227	285	0.14286
223	285	0.14286
129	99	0.14286
253	135	0.14286
151	155	0.14286
220	157	0.14286
227	179	0.14286
219	179	0.14286
88	237	0.14286
66	242	0.14286
20	260	0.28571
129	157	0.14286
237	258	0.14286
214	99	0.14286
255	99	0.14286
299	179	0.14286
253	155	0.14286
217	179	0.14286
202	179	0.14286
212	135	0.14286
225	179	0.14286
253	163	0.14286
88	179	0.14286
269	258	0.14286
218	179	0.14286
111	179	0.14286
