# Supplementary material for: Multilayer network analysis of FMD transmission and containment among beef cattle farms
Source: Sci Rep. 2022 Sep 20;12:15679. doi: 10.1038/s41598-022-19981-0 (PMC9489691; doi:10.1038/s41598-022-19981-0)
Supplement: Supplementary file 1 — Supplementary Information. [file 41598_2022_19981_MOESM1_ESM.zip › 1 networks/Truck visits networks/Truck31.txt]

274	3	0.28571
284	6	0.14286
151	41	0.14286
284	48	0.28571
156	168	0.14286
253	232	0.14286
129	156	0.14286
153	168	0.14286
236	168	0.14286
231	117	0.14286
231	276	0.14286
253	237	0.14286
284	226	0.14286
300	168	0.14286
129	22	0.14286
231	152	0.14286
203	168	0.14286
253	158	0.14286
231	6	0.14286
24	168	0.14286
255	95	0.14286
220	66	0.14286
179	132	0.14286
129	20	0.14286
179	238	0.28571
253	234	0.14286
179	209	0.14286
253	180	0.14286
9	159	0.28571
219	154	0.14286
158	133	0.14286
158	118	0.28571
218	99	0.14286
253	97	0.14286
151	95	0.14286
235	70	0.14286
231	70	0.28571
301	70	0.14286
111	66	0.14286
151	42	0.14286
202	20	0.14286
213	9	0.14286
157	4	0.14286
299	180	0.14286
223	95	0.14286
212	95	0.14286
253	135	0.14286
218	180	0.14286
7	70	0.14286
217	95	0.14286
214	95	0.14286
158	159	0.14286
157	70	0.14286
225	95	0.14286
227	66	0.14286
20	12	0.14286
255	112	0.14286
225	163	0.14286
213	235	0.14286
88	274	0.14286
299	284	0.14286
129	301	0.14286
88	21	0.14286
223	230	0.14286
253	284	0.14286
214	235	0.14286
220	235	0.14286
223	235	0.14286
213	96	0.14286
202	274	0.14286
129	119	0.14286
219	235	0.14286
253	235	0.14286
217	98	0.14286
227	284	0.14286
253	40	0.14286
214	155	0.14286
41	35	0.14286
151	8	0.14286
119	240	1.2857
41	240	0.42857
212	236	0.14286
217	233	0.14286
88	231	0.14286
8	170	0.14286
119	169	0.14286
255	153	0.14286
41	146	0.14286
41	140	0.57143
111	136	0.14286
41	109	0.14286
41	87	0.14286
119	82	0.14286
119	71	0.14286
220	40	0.14286
24	35	0.14286
41	31	0.42857
24	15	0.14286
13	15	0.14286
214	233	0.14286
202	136	0.14286
253	236	0.14286
232	31	0.28571
225	23	0.14286
163	47	0.14286
157	90	0.14286
269	92	0.14286
300	103	0.57143
8	121	0.14286
73	126	0.57143
220	157	0.14286
255	167	0.14286
299	179	0.14286
129	269	0.14286
214	285	0.14286
66	47	0.28571
88	13	0.14286
225	73	0.14286
223	13	0.14286
129	157	0.14286
219	179	0.14286
212	179	0.14286
269	121	0.14286
269	47	0.28571
129	179	0.14286
157	121	0.28571
111	167	0.14286
233	50	0.14286
233	103	0.14286
274	25	0.28571
253	203	0.14286
253	24	0.14286
213	178	0.14286
111	300	0.14286
255	204	0.14286
214	203	0.14286
218	178	0.14286
178	28	0.28571
167	25	0.14286
204	25	0.57143
136	25	0.57143
136	18	0.14286
214	7	0.14286
88	300	0.14286
220	203	0.14286
212	203	0.14286
253	178	0.14286
20	25	0.42857
