# Supplementary material for: Multilayer network analysis of FMD transmission and containment among beef cattle farms
Source: Sci Rep. 2022 Sep 20;12:15679. doi: 10.1038/s41598-022-19981-0 (PMC9489691; doi:10.1038/s41598-022-19981-0)
Supplement: Supplementary file 1 — Supplementary Information. [file 41598_2022_19981_MOESM1_ESM.zip › 1 networks/Truck visits networks/Truck32.txt]

253	274	0.14286
225	40	0.14286
212	230	0.14286
236	142	0.14286
153	209	0.14286
88	274	0.14286
112	185	0.14286
96	70	0.28571
42	81	0.14286
7	39	0.14286
129	301	0.14286
95	278	0.14286
212	274	0.14286
255	231	0.14286
153	226	0.14286
255	178	0.14286
99	162	0.14286
214	112	0.14286
212	97	0.14286
203	70	0.42857
7	70	0.71429
135	70	0.14286
129	66	0.14286
285	35	0.14286
220	20	0.14286
40	6	0.14286
214	178	0.14286
227	178	0.14286
213	20	0.14286
202	66	0.14286
231	35	0.14286
217	7	0.14286
129	20	0.14286
217	20	0.14286
111	66	0.14286
219	301	0.14286
8	10	0.14286
255	13	0.14286
88	41	0.14286
234	77	0.28571
253	119	0.42857
230	123	0.71429
153	123	0.42857
285	123	0.85714
255	135	0.14286
99	145	0.14286
223	167	0.14286
217	237	0.14286
218	269	0.14286
111	269	0.14286
153	271	0.28571
21	123	0.28571
96	271	0.14286
112	123	0.28571
154	77	0.28571
230	245	0.14286
255	167	0.14286
299	237	0.14286
225	237	0.14286
236	145	0.14286
212	269	0.14286
219	269	0.14286
213	135	0.14286
95	10	0.14286
214	269	0.14286
299	41	0.14286
151	269	0.14286
300	10	0.14286
227	135	0.14286
202	269	0.14286
284	276	0.14286
23	277	0.14286
154	277	0.14286
95	152	0.14286
13	222	0.14286
42	289	0.14286
99	277	0.42857
163	277	0.14286
253	234	0.14286
212	233	0.14286
7	127	0.14286
285	127	1
284	125	0.57143
95	68	0.28571
129	233	0.14286
284	240	0.14286
95	121	0.14286
95	277	0.28571
111	234	0.14286
284	127	0.14286
42	127	0.42857
204	37	0.14286
111	42	0.14286
136	80	0.14286
225	136	0.14286
88	136	0.14286
129	156	0.14286
217	158	0.14286
218	163	0.14286
213	180	0.14286
225	235	0.14286
136	259	0.14286
96	259	0.14286
129	42	0.14286
151	136	0.14286
178	80	0.14286
204	294	0.14286
213	155	0.14286
255	232	0.14286
274	37	0.14286
301	297	0.14286
223	235	0.14286
214	136	0.14286
220	158	0.14286
202	158	0.14286
212	156	0.14286
129	23	0.14286
255	158	0.14286
204	80	0.28571
255	95	0.14286
213	136	0.14286
300	50	0.14286
300	126	0.14286
274	241	0.42857
255	204	0.14286
220	8	0.14286
223	284	0.14286
155	168	0.14286
129	204	0.14286
111	22	0.14286
155	298	0.14286
129	285	0.42857
255	284	0.28571
66	267	0.14286
22	261	0.14286
300	256	0.14286
40	242	0.14286
167	241	0.71429
22	239	0.42857
155	239	0.71429
300	197	0.14286
300	193	0.14286
88	179	0.14286
129	153	0.14286
151	8	0.14286
202	8	0.14286
155	242	0.14286
218	284	0.14286
301	239	0.28571
22	267	0.14286
299	153	0.14286
214	284	0.14286
8	298	0.14286
111	8	0.14286
217	8	0.14286
235	241	0.14286
253	8	0.14286
135	48	0.14286
111	73	0.14286
13	93	0.14286
88	96	0.14286
253	99	0.14286
231	140	0.14286
163	181	0.14286
202	203	0.14286
13	270	0.14286
300	296	0.14286
219	300	0.14286
88	157	0.14286
153	263	0.14286
237	140	0.14286
223	203	0.14286
255	236	0.14286
299	96	0.14286
214	203	0.14286
212	96	0.14286
255	96	0.14286
217	203	0.14286
129	300	0.14286
153	181	0.42857
129	99	0.14286
220	203	0.14286
253	203	0.14286
151	73	0.14286
213	300	0.14286
253	96	0.14286
225	300	0.14286
253	154	0.14286
227	300	0.14286
