# Supplementary material for: Multilayer network analysis of FMD transmission and containment among beef cattle farms
Source: Sci Rep. 2022 Sep 20;12:15679. doi: 10.1038/s41598-022-19981-0 (PMC9489691; doi:10.1038/s41598-022-19981-0)
Supplement: Supplementary file 1 — Supplementary Information. [file 41598_2022_19981_MOESM1_ESM.zip › 1 networks/Truck visits networks/Truck33.txt]

255	13	0.14286
218	22	0.14286
253	42	0.14286
135	77	0.71429
233	123	0.14286
153	123	1.2857
95	123	4.5714
42	123	0.14286
42	132	0.14286
129	153	0.14286
42	160	0.28571
255	163	0.14286
234	196	0.14286
227	204	0.14286
157	241	0.14286
217	274	0.14286
299	274	0.14286
73	241	0.14286
88	274	0.14286
202	274	0.14286
151	274	0.14286
179	77	0.28571
236	160	0.14286
220	285	0.14286
213	274	0.14286
255	153	0.14286
274	160	0.14286
129	204	0.14286
253	22	0.14286
158	186	0.14286
214	42	0.14286
88	235	0.14286
66	160	0.28571
212	153	0.14286
220	204	0.14286
253	40	0.14286
223	274	0.14286
88	204	0.14286
157	121	0.14286
156	77	0.57143
225	274	0.14286
219	274	0.14286
13	160	0.14286
300	123	0.14286
300	49	0.14286
284	164	0.14286
253	155	0.14286
213	20	0.14286
223	179	0.14286
151	178	0.14286
88	300	0.14286
111	96	0.14286
95	34	0.28571
269	247	0.14286
8	216	0.14286
253	179	0.14286
218	178	0.14286
202	155	0.14286
99	130	0.28571
98	104	0.14286
24	69	0.14286
97	69	0.71429
274	69	0.14286
40	69	1.4286
129	66	0.14286
95	49	0.14286
235	34	0.14286
41	28	0.14286
234	15	0.14286
214	9	0.14286
7	1	0.14286
23	1	0.14286
212	155	0.14286
217	155	0.14286
219	178	0.14286
98	256	0.14286
99	247	0.14286
95	1	0.28571
112	69	0.42857
129	178	0.14286
299	155	0.14286
213	155	0.14286
220	155	0.14286
231	69	0.14286
234	193	0.14286
98	290	0.14286
202	96	0.14286
227	155	0.14286
255	155	0.14286
212	41	0.14286
157	49	0.14286
129	21	0.14286
255	73	0.14286
234	75	0.14286
158	75	0.28571
284	86	0.28571
299	95	0.14286
151	95	0.14286
202	99	0.14286
98	113	0.57143
41	113	0.71429
232	114	0.14286
212	135	0.14286
232	168	0.42857
40	170	0.14286
40	205	0.14286
95	113	0.14286
111	95	0.14286
88	95	0.14286
40	75	0.28571
180	182	0.28571
179	75	0.14286
217	95	0.14286
253	156	0.14286
284	128	0.71429
284	127	0.57143
284	125	1
284	35	0.14286
129	95	0.14286
180	117	0.14286
253	99	0.14286
255	95	0.14286
219	73	0.14286
214	95	0.14286
218	135	0.14286
8	113	0.28571
269	75	0.42857
284	113	0.14286
180	175	0.14286
220	95	0.14286
213	95	0.14286
299	98	0.14286
284	107	0.14286
255	98	0.14286
218	98	0.14286
112	210	0.14286
7	181	0.14286
40	277	0.57143
112	264	0.14286
232	262	0.14286
253	237	0.14286
88	236	0.14286
232	206	0.14286
253	203	0.14286
112	198	0.14286
274	185	0.14286
99	181	0.14286
129	112	0.14286
217	98	0.14286
151	98	0.14286
219	24	0.14286
155	185	0.14286
202	98	0.14286
284	185	0.14286
225	24	0.14286
284	181	0.14286
212	98	0.14286
235	262	0.14286
213	112	0.14286
111	24	0.14286
220	98	0.14286
214	24	0.14286
219	98	0.14286
179	11	0.14286
88	23	0.14286
7	37	0.14286
22	58	0.14286
155	81	0.14286
203	143	0.28571
227	154	0.14286
214	167	0.14286
253	180	0.14286
232	189	0.14286
212	233	0.14286
88	269	0.14286
95	271	2.8571
9	296	0.14286
22	37	0.14286
112	4	0.14286
88	234	0.14286
151	180	0.14286
40	271	0.42857
179	221	0.14286
219	167	0.14286
213	23	0.14286
253	167	0.14286
178	81	0.28571
299	180	0.14286
220	180	0.14286
223	167	0.14286
274	58	0.14286
22	145	0.14286
111	154	0.14286
202	180	0.14286
217	23	0.14286
129	167	0.14286
22	221	0.14286
218	23	0.14286
255	167	0.14286
235	37	0.14286
299	8	0.14286
255	119	0.14286
231	68	0.14286
213	8	0.14286
178	48	0.14286
40	289	0.14286
151	7	0.14286
112	80	0.14286
285	240	0.14286
42	68	0.42857
22	169	0.14286
13	39	0.14286
285	278	0.85714
285	246	0.14286
40	245	0.14286
167	240	0.14286
40	239	0.14286
285	188	0.28571
300	184	0.28571
136	184	0.42857
300	152	0.14286
300	144	0.14286
255	136	0.14286
212	97	0.14286
167	80	0.14286
203	68	0.42857
154	68	0.42857
66	68	0.42857
95	68	1.1429
95	48	0.28571
285	39	0.14286
129	8	0.14286
217	7	0.14286
88	7	0.14286
163	80	0.14286
202	7	0.14286
253	158	0.14286
214	7	0.14286
232	239	0.14286
22	240	0.14286
253	8	0.14286
129	7	0.14286
9	68	0.28571
219	97	0.14286
154	184	0.14286
225	97	0.14286
220	7	0.14286
218	7	0.14286
40	184	0.14286
111	97	0.14286
223	7	0.14286
