# Supplementary material for: Multilayer network analysis of FMD transmission and containment among beef cattle farms
Source: Sci Rep. 2022 Sep 20;12:15679. doi: 10.1038/s41598-022-19981-0 (PMC9489691; doi:10.1038/s41598-022-19981-0)
Supplement: Supplementary file 1 — Supplementary Information. [file 41598_2022_19981_MOESM1_ESM.zip › 1 networks/Truck visits networks/Truck34.txt]

301	75	0.14286
233	72	0.14286
213	157	0.14286
40	75	0.28571
151	153	0.14286
88	13	0.14286
119	181	0.14286
111	153	0.14286
98	75	0.14286
285	121	0.14286
119	262	0.14286
204	246	0.14286
255	203	0.14286
158	183	0.14286
219	178	0.14286
233	169	0.14286
156	159	0.14286
217	157	0.14286
202	153	0.14286
129	135	0.14286
119	126	0.14286
153	113	1
97	113	0.28571
299	112	0.14286
219	97	0.14286
41	75	0.42857
235	44	0.14286
274	44	1.1429
156	25	0.28571
158	176	0.14286
232	75	0.14286
129	112	0.14286
88	178	0.14286
218	157	0.14286
129	153	0.14286
119	267	0.14286
274	183	0.14286
223	153	0.14286
24	126	0.14286
225	97	0.14286
227	153	0.14286
212	153	0.14286
253	153	0.14286
204	183	0.14286
214	112	0.14286
236	75	0.14286
217	153	0.14286
220	157	0.14286
284	39	0.14286
234	82	0.14286
129	98	0.14286
88	155	0.14286
223	156	0.14286
129	163	0.14286
20	186	0.28571
21	197	0.14286
219	231	0.14286
253	232	0.14286
220	233	0.14286
253	237	0.14286
285	290	0.14286
255	301	0.14286
111	301	0.14286
119	57	0.14286
151	156	0.14286
230	164	0.14286
253	284	0.14286
202	231	0.14286
129	233	0.14286
253	231	0.14286
214	231	0.14286
119	33	0.14286
218	156	0.14286
253	98	0.14286
230	51	0.14286
212	233	0.14286
225	231	0.14286
269	82	0.14286
217	156	0.14286
255	136	0.14286
214	274	0.14286
220	274	0.14286
204	109	0.14286
156	34	0.14286
135	175	0.14286
20	145	0.14286
7	139	0.28571
157	283	0.28571
218	274	0.14286
213	274	0.14286
151	274	0.14286
253	269	0.14286
129	230	0.14286
153	210	0.14286
156	208	0.14286
285	205	0.14286
285	191	0.42857
230	168	0.71429
88	167	0.14286
253	158	0.14286
285	139	1.7143
129	136	0.14286
285	110	0.14286
157	62	0.14286
253	42	0.14286
204	34	0.28571
119	29	1.1429
153	6	0.14286
225	269	0.14286
20	34	0.14286
269	62	0.14286
202	274	0.14286
253	99	0.14286
255	167	0.14286
212	274	0.14286
219	274	0.14286
21	152	0.14286
299	274	0.14286
301	191	0.14286
217	274	0.14286
111	274	0.14286
156	49	0.14286
135	52	0.14286
22	63	0.14286
255	66	0.14286
151	73	0.14286
167	104	0.14286
20	107	0.14286
95	114	0.14286
22	188	0.14286
217	234	0.14286
119	275	3.1429
285	187	0.14286
96	198	0.14286
230	35	0.14286
274	77	0.14286
284	93	0.14286
299	66	0.14286
202	234	0.14286
95	247	0.14286
135	49	0.14286
269	52	0.28571
214	66	0.14286
253	66	0.14286
284	77	0.28571
218	96	0.14286
285	275	0.14286
284	83	0.14286
253	7	0.14286
213	204	0.14286
213	300	0.14286
167	45	0.14286
88	95	0.14286
95	128	0.71429
96	160	0.28571
21	160	0.28571
24	160	0.14286
202	300	0.14286
135	286	0.14286
95	271	0.28571
41	252	0.14286
237	251	0.14286
111	204	0.14286
223	204	0.14286
220	180	0.14286
135	170	0.14286
179	160	0.42857
95	160	1.8571
135	160	0.42857
255	95	0.14286
285	86	0.28571
230	83	0.42857
7	68	0.14286
285	45	0.71429
153	45	0.28571
285	36	0.57143
285	19	0.14286
95	15	0.14286
233	128	0.28571
218	204	0.14286
9	252	0.14286
23	48	0.14286
129	40	0.14286
151	204	0.14286
20	48	0.14286
217	204	0.14286
284	68	0.85714
227	204	0.14286
212	300	0.14286
230	252	0.14286
225	204	0.14286
21	296	0.14286
95	251	0.14286
220	40	0.14286
88	204	0.14286
66	160	0.28571
95	141	0.14286
22	252	0.14286
219	95	0.14286
299	204	0.14286
285	69	0.14286
284	71	0.14286
95	108	0.14286
111	119	0.14286
274	123	0.28571
285	130	0.14286
284	147	0.14286
202	154	0.14286
255	179	0.14286
157	182	0.14286
95	206	0.14286
157	226	0.14286
285	250	0.57143
236	250	0.14286
95	256	0.14286
284	265	0.14286
20	298	0.14286
8	295	0.14286
95	1	0.57143
95	123	1.4286
88	119	0.14286
213	154	0.14286
253	119	0.14286
284	146	0.14286
299	154	0.14286
20	69	0.14286
151	179	0.14286
212	154	0.14286
219	179	0.14286
255	119	0.14286
284	3	0.14286
158	250	0.28571
220	154	0.14286
129	179	0.14286
301	182	0.14286
233	69	0.14286
218	154	0.14286
217	119	0.14286
95	78	0.71429
225	179	0.14286
214	154	0.14286
97	147	0.14286
95	53	0.28571
95	10	0.14286
