# Supplementary material for: Multilayer network analysis of FMD transmission and containment among beef cattle farms
Source: Sci Rep. 2022 Sep 20;12:15679. doi: 10.1038/s41598-022-19981-0 (PMC9489691; doi:10.1038/s41598-022-19981-0)
Supplement: Supplementary file 1 — Supplementary Information. [file 41598_2022_19981_MOESM1_ESM.zip › 1 networks/Truck visits networks/Truck35.txt]

220	23	0.14286
40	51	0.28571
111	119	0.14286
41	216	0.14286
214	237	0.14286
157	243	0.14286
218	269	0.14286
9	63	0.14286
97	51	0.14286
151	23	0.14286
255	119	0.14286
284	164	0.14286
299	154	0.14286
154	295	0.14286
151	237	0.14286
253	269	0.14286
88	23	0.14286
253	180	0.14286
253	73	0.14286
253	20	0.14286
214	155	0.14286
178	104	0.14286
41	125	0.28571
157	6	0.14286
20	183	0.28571
300	279	0.28571
42	260	0.14286
180	207	0.14286
180	185	0.14286
300	183	0.14286
232	183	0.57143
154	166	0.14286
129	153	0.28571
41	127	0.28571
119	115	0.71429
253	112	0.14286
9	57	0.14286
154	46	0.28571
151	41	0.14286
218	20	0.14286
13	15	0.14286
42	57	0.14286
157	166	0.14286
202	153	0.14286
119	127	0.57143
227	153	0.14286
231	166	0.14286
225	153	0.14286
255	153	0.14286
180	48	0.14286
234	70	0.14286
180	70	0.28571
163	70	0.14286
255	96	0.14286
285	128	0.14286
220	135	0.14286
95	139	1.1429
223	158	0.14286
285	168	0.28571
119	169	0.14286
301	194	0.14286
285	194	1
73	194	0.71429
42	194	0.14286
95	194	1.1429
21	194	0.42857
285	195	0.57143
40	195	0.57143
136	222	0.14286
214	230	0.14286
227	235	0.14286
97	246	0.14286
136	263	0.14286
97	271	0.14286
299	284	0.14286
253	285	0.14286
7	37	0.14286
285	169	0.28571
88	230	0.14286
136	123	0.14286
151	230	0.14286
178	195	0.14286
204	195	0.28571
213	230	0.14286
255	158	0.14286
284	194	0.42857
284	33	0.14286
299	235	0.14286
218	230	0.14286
203	62	0.14286
219	158	0.14286
24	70	0.14286
202	96	0.14286
7	169	0.14286
212	96	0.14286
129	135	0.14286
111	158	0.14286
136	245	0.14286
255	284	0.14286
217	135	0.14286
154	70	0.14286
300	194	0.14286
225	96	0.14286
88	135	0.14286
13	70	0.14286
233	70	0.14286
203	139	0.42857
136	271	0.14286
13	168	0.14286
274	19	0.14286
255	42	0.14286
223	97	0.14286
41	256	0.14286
41	52	0.14286
151	97	0.14286
135	36	0.14286
95	173	0.14286
95	266	0.14286
41	252	0.14286
41	251	0.14286
41	205	0.14286
212	156	0.14286
95	147	0.14286
212	98	0.14286
88	97	0.14286
41	83	0.14286
41	82	0.14286
95	68	0.71429
95	45	0.14286
219	42	0.14286
234	29	0.14286
274	29	0.42857
95	25	1.7143
135	16	0.14286
255	7	0.14286
135	45	0.14286
155	29	0.14286
129	42	0.14286
213	156	0.14286
253	97	0.14286
99	29	0.14286
253	157	0.14286
41	107	0.14286
88	42	0.14286
227	156	0.14286
217	97	0.14286
111	7	0.14286
202	7	0.14286
41	196	0.14286
225	156	0.14286
214	97	0.14286
13	29	0.14286
218	97	0.14286
98	5	0.14286
255	9	0.14286
253	13	0.14286
218	40	0.14286
214	40	0.14286
88	40	0.14286
157	60	0.14286
41	69	0.28571
98	77	0.28571
95	84	0.71429
255	95	0.14286
95	102	1.7143
8	5	0.14286
95	77	0.14286
111	40	0.14286
129	40	0.14286
157	69	0.14286
231	34	0.14286
212	9	0.14286
95	126	0.28571
180	60	0.42857
299	40	0.14286
21	5	0.14286
219	95	0.14286
253	95	0.14286
20	69	0.28571
151	40	0.14286
220	40	0.14286
217	99	0.14286
202	40	0.14286
213	40	0.14286
253	22	0.14286
255	21	0.14286
235	59	0.14286
231	71	0.28571
214	24	0.14286
237	39	0.14286
129	21	0.14286
111	8	0.14286
97	11	0.14286
7	71	0.14286
88	66	0.14286
7	59	0.14286
95	44	0.14286
220	24	0.14286
151	22	0.14286
212	21	0.14286
220	8	0.14286
237	44	0.14286
202	21	0.14286
231	61	0.14286
88	22	0.14286
97	44	0.14286
225	22	0.14286
253	21	0.14286
213	8	0.14286
217	8	0.14286
299	22	0.14286
218	8	0.14286
227	8	0.14286
