# Supplementary material for: Multilayer network analysis of FMD transmission and containment among beef cattle farms
Source: Sci Rep. 2022 Sep 20;12:15679. doi: 10.1038/s41598-022-19981-0 (PMC9489691; doi:10.1038/s41598-022-19981-0)
Supplement: Supplementary file 1 — Supplementary Information. [file 41598_2022_19981_MOESM1_ESM.zip › 1 networks/Truck visits networks/Truck36.txt]

299	234	0.14286
230	280	0.14286
167	194	0.28571
88	234	0.14286
111	234	0.14286
96	26	0.28571
73	194	0.14286
8	26	0.14286
255	274	0.14286
163	267	0.14286
66	265	0.14286
119	244	0.14286
119	211	0.14286
153	195	1.1429
285	194	2
233	194	0.28571
88	167	0.14286
255	158	0.14286
230	131	0.14286
112	127	0.85714
119	127	0.57143
73	77	0.14286
218	66	0.14286
230	29	0.14286
24	26	0.14286
179	26	0.14286
223	13	0.14286
111	7	0.14286
214	7	0.14286
9	26	0.28571
153	244	0.14286
203	26	0.14286
153	194	0.28571
225	66	0.14286
203	194	0.14286
220	7	0.14286
23	194	0.14286
231	26	0.14286
178	26	0.28571
156	194	0.28571
22	127	0.14286
235	14	0.14286
235	48	0.14286
253	73	0.14286
22	83	0.14286
129	97	0.14286
255	98	0.14286
111	112	0.14286
235	117	0.14286
255	135	0.14286
230	142	0.14286
217	153	0.14286
24	164	0.14286
227	179	0.14286
22	188	0.14286
284	191	0.14286
253	231	0.14286
163	243	0.14286
269	245	0.14286
42	290	0.14286
22	14	0.14286
42	47	0.14286
66	14	0.14286
202	153	0.14286
40	264	0.14286
223	231	0.14286
255	73	0.14286
284	243	0.14286
218	98	0.14286
129	112	0.14286
212	97	0.14286
158	243	0.28571
42	14	0.28571
269	14	0.14286
219	135	0.14286
214	98	0.14286
253	153	0.14286
88	231	0.14286
151	112	0.14286
225	97	0.14286
213	73	0.14286
153	243	0.14286
299	156	0.14286
284	199	0.14286
253	22	0.14286
253	155	0.14286
230	61	0.14286
40	271	0.14286
129	154	0.14286
119	266	0.14286
13	292	0.14286
230	252	0.14286
230	240	0.28571
255	237	0.14286
24	199	0.14286
230	187	0.14286
284	183	0.14286
151	156	0.14286
202	155	0.14286
88	136	0.14286
40	104	0.14286
88	99	0.14286
119	75	0.28571
284	75	0.85714
284	62	0.14286
40	49	0.28571
129	42	0.14286
88	41	0.14286
255	22	0.14286
40	16	0.14286
212	156	0.14286
219	155	0.14286
111	41	0.14286
231	173	0.14286
214	156	0.14286
129	41	0.14286
253	24	0.14286
284	110	0.14286
217	155	0.14286
220	41	0.14286
129	156	0.14286
213	155	0.14286
284	53	0.14286
227	156	0.14286
218	41	0.14286
129	21	0.14286
284	69	0.71429
230	82	0.14286
230	102	0.28571
284	115	1.5714
40	122	1.2857
96	228	0.14286
220	230	0.14286
253	232	0.14286
212	233	0.14286
214	235	0.14286
217	269	0.14286
13	196	0.14286
129	233	0.14286
88	235	0.14286
151	269	0.14286
230	228	0.14286
255	301	0.14286
284	260	0.14286
213	230	0.14286
230	43	0.14286
219	230	0.14286
253	230	0.14286
202	235	0.14286
88	233	0.14286
13	122	0.14286
284	43	0.28571
255	269	0.14286
299	96	0.14286
284	279	0.14286
255	284	0.14286
217	284	0.14286
223	284	0.14286
153	197	0.14286
136	209	0.14286
111	284	0.14286
227	284	0.14286
213	284	0.14286
129	284	0.14286
136	279	0.28571
153	249	0.42857
236	222	0.14286
136	169	0.14286
153	168	0.28571
253	163	0.14286
88	96	0.14286
253	95	0.14286
151	284	0.14286
202	40	0.14286
212	284	0.14286
136	206	0.14286
95	279	0.28571
23	168	0.14286
214	284	0.14286
219	284	0.14286
220	204	0.14286
218	204	0.14286
7	70	0.14286
73	109	0.14286
253	119	0.14286
7	121	0.14286
232	125	0.28571
300	125	0.57143
24	125	0.14286
253	157	0.14286
88	180	0.14286
88	203	0.14286
214	236	0.14286
204	251	0.14286
220	285	0.14286
255	285	0.14286
219	300	0.14286
73	70	0.28571
129	285	0.14286
204	125	0.14286
214	180	0.14286
213	180	0.14286
300	166	0.14286
151	236	0.14286
235	166	0.14286
227	285	0.14286
301	125	0.14286
111	180	0.14286
202	285	0.14286
299	285	0.14286
212	300	0.14286
218	285	0.14286
231	141	0.14286
223	285	0.14286
