# Supplementary material for: Multilayer network analysis of FMD transmission and containment among beef cattle farms
Source: Sci Rep. 2022 Sep 20;12:15679. doi: 10.1038/s41598-022-19981-0 (PMC9489691; doi:10.1038/s41598-022-19981-0)
Supplement: Supplementary file 1 — Supplementary Information. [file 41598_2022_19981_MOESM1_ESM.zip › 1 networks/Truck visits networks/Truck37.txt]

227	9	0.14286
301	14	0.28571
97	14	0.28571
154	14	0.57143
202	24	0.14286
155	31	0.14286
253	95	0.14286
97	140	0.14286
66	166	0.14286
217	180	0.14286
20	244	0.57143
42	244	0.14286
9	244	0.14286
66	260	0.14286
129	230	0.14286
157	245	0.14286
179	206	0.14286
255	7	0.14286
212	24	0.14286
97	244	0.28571
299	180	0.14286
66	14	0.28571
223	24	0.14286
156	14	0.14286
253	9	0.14286
98	14	0.28571
157	14	0.14286
95	14	0.14286
235	244	0.14286
96	14	0.42857
301	92	0.14286
255	23	0.14286
214	167	0.14286
236	159	0.14286
157	159	0.14286
20	92	0.14286
151	167	0.14286
285	164	0.14286
233	159	0.28571
41	159	0.57143
111	153	0.14286
212	153	0.14286
213	112	0.14286
299	112	0.14286
179	92	0.14286
255	42	0.14286
88	40	0.14286
180	34	0.14286
129	112	0.14286
253	40	0.14286
219	153	0.14286
225	167	0.14286
180	159	0.14286
253	112	0.14286
218	153	0.14286
151	112	0.14286
220	112	0.14286
255	153	0.14286
202	112	0.14286
231	26	0.28571
167	26	0.28571
269	26	0.42857
155	53	0.14286
179	61	0.14286
42	64	0.14286
88	97	0.14286
255	98	0.14286
178	123	0.57143
155	123	0.42857
212	135	0.14286
163	138	0.14286
179	142	0.14286
151	156	0.14286
129	232	0.14286
202	236	0.14286
179	292	0.14286
22	281	0.14286
42	123	0.14286
8	138	0.14286
285	26	0.42857
119	26	0.28571
135	26	0.28571
151	135	0.14286
225	163	0.14286
253	98	0.14286
299	98	0.14286
217	156	0.14286
99	26	0.28571
253	97	0.14286
299	236	0.14286
129	163	0.14286
214	156	0.14286
203	26	0.14286
234	26	0.14286
180	26	0.28571
220	156	0.14286
22	123	0.14286
202	232	0.14286
300	39	0.14286
274	113	0.42857
274	83	0.14286
255	119	0.14286
230	29	0.14286
151	66	0.14286
88	119	0.14286
95	75	0.42857
21	43	0.14286
223	158	0.14286
213	157	0.14286
253	119	0.14286
95	115	0.14286
225	66	0.14286
214	66	0.14286
274	62	0.14286
95	49	0.14286
179	43	0.42857
13	43	0.14286
95	29	0.57143
158	43	0.14286
42	49	0.14286
22	43	0.14286
253	157	0.14286
231	43	0.14286
299	119	0.14286
212	66	0.14286
274	105	0.14286
129	66	0.14286
202	119	0.14286
95	290	0.14286
219	66	0.14286
111	66	0.14286
232	29	0.28571
40	43	0.14286
218	66	0.14286
217	66	0.14286
233	49	0.14286
227	66	0.14286
299	8	0.14286
214	8	0.14286
112	15	0.14286
41	17	0.14286
151	20	0.14286
212	21	0.14286
213	22	0.14286
21	78	0.14286
227	96	0.14286
219	99	0.14286
95	103	0.28571
95	122	1.2857
95	145	0.14286
95	161	0.42857
119	198	0.14286
285	280	0.14286
285	257	0.14286
285	58	0.14286
112	288	0.14286
119	288	0.85714
129	20	0.14286
202	21	0.14286
41	103	0.14286
220	20	0.14286
255	20	0.14286
225	20	0.14286
88	21	0.14286
217	22	0.14286
111	8	0.14286
95	280	0.28571
253	20	0.14286
23	78	0.14286
218	8	0.14286
285	78	0.14286
129	21	0.14286
129	22	0.14286
269	15	0.14286
255	8	0.14286
285	183	0.14286
129	96	0.14286
253	13	0.14286
213	41	0.14286
151	13	0.14286
88	41	0.14286
111	41	0.14286
95	33	0.14286
255	155	0.14286
95	100	1.8571
253	73	0.14286
95	72	0.14286
95	71	0.28571
95	69	0.57143
95	54	0.14286
156	51	0.14286
95	47	1
129	41	0.14286
203	35	0.28571
99	33	0.14286
212	13	0.14286
156	54	0.14286
299	41	0.14286
95	35	0.14286
157	3	0.14286
7	54	0.14286
214	13	0.14286
13	33	0.14286
217	73	0.14286
95	86	0.14286
219	41	0.14286
73	54	0.28571
95	94	0.14286
300	47	0.14286
202	13	0.14286
235	35	0.14286
225	41	0.14286
227	41	0.14286
