# Supplementary material for: Multilayer network analysis of FMD transmission and containment among beef cattle farms
Source: Sci Rep. 2022 Sep 20;12:15679. doi: 10.1038/s41598-022-19981-0 (PMC9489691; doi:10.1038/s41598-022-19981-0)
Supplement: Supplementary file 1 — Supplementary Information. [file 41598_2022_19981_MOESM1_ESM.zip › 1 networks/Truck visits networks/Truck38.txt]

284	122	0.42857
234	89	0.14286
40	15	0.14286
151	97	0.14286
111	237	0.14286
66	275	0.14286
153	281	0.14286
233	275	0.14286
42	275	0.14286
111	269	0.14286
253	231	0.14286
234	215	0.14286
97	193	0.14286
233	177	0.14286
179	122	0.28571
153	54	0.14286
151	23	0.14286
88	21	0.14286
157	15	0.14286
233	28	0.14286
41	275	0.14286
218	23	0.14286
223	269	0.14286
237	275	0.14286
233	142	0.14286
284	275	0.14286
227	231	0.14286
234	10	0.14286
255	73	0.14286
23	78	0.14286
202	99	0.14286
111	136	0.14286
230	138	0.57143
223	158	0.14286
178	159	0.28571
136	159	0.42857
220	167	0.14286
136	175	0.14286
151	204	0.14286
217	235	0.14286
155	257	0.14286
20	288	0.28571
225	300	0.14286
202	301	0.14286
20	159	0.14286
9	87	0.14286
98	159	0.14286
111	73	0.14286
88	112	0.14286
151	9	0.14286
40	82	0.14286
214	158	0.14286
253	9	0.14286
284	159	0.71429
301	103	0.14286
155	197	0.14286
202	235	0.14286
218	158	0.14286
212	99	0.14286
219	73	0.14286
253	167	0.14286
213	73	0.14286
153	87	0.14286
255	158	0.14286
253	8	0.14286
155	159	0.42857
227	167	0.14286
300	168	0.14286
255	157	0.14286
233	287	0.14286
230	91	0.14286
204	116	0.28571
236	287	0.14286
23	168	0.28571
153	283	0.14286
88	179	0.14286
22	168	0.14286
66	287	0.57143
301	287	0.14286
213	233	0.14286
255	232	0.14286
255	230	0.14286
42	216	0.14286
129	179	0.14286
212	178	0.14286
234	168	0.14286
153	164	0.14286
212	163	0.14286
255	155	0.14286
129	153	0.14286
300	146	0.14286
96	134	0.14286
129	95	0.28571
255	66	0.14286
255	24	0.14286
214	233	0.14286
40	287	0.42857
151	233	0.14286
284	164	0.14286
153	116	0.14286
212	96	0.14286
220	179	0.14286
300	116	0.28571
88	233	0.14286
253	178	0.14286
8	287	0.28571
218	179	0.14286
156	168	0.14286
212	95	0.14286
285	287	0.14286
299	232	0.14286
202	179	0.14286
219	232	0.14286
135	287	0.14286
153	5	0.14286
153	92	0.14286
7	113	0.14286
97	113	0.42857
7	140	0.28571
236	152	0.14286
97	161	0.14286
284	173	0.14286
96	181	0.42857
235	189	0.14286
214	234	0.14286
269	263	0.14286
220	274	0.14286
129	274	0.14286
230	279	0.14286
255	285	0.14286
97	145	0.14286
135	173	0.14286
153	3	0.42857
153	77	0.14286
237	152	0.14286
204	189	0.14286
235	37	0.14286
230	77	0.42857
230	263	0.14286
253	285	0.14286
301	92	0.14286
300	263	0.14286
153	37	0.14286
255	274	0.14286
230	173	0.14286
212	285	0.14286
88	119	0.14286
156	152	0.14286
213	285	0.14286
40	181	0.42857
23	263	0.14286
202	285	0.14286
237	113	0.14286
151	274	0.14286
217	274	0.14286
218	285	0.14286
299	274	0.14286
299	40	0.14286
284	280	0.14286
255	203	0.14286
235	72	0.14286
213	40	0.14286
230	104	0.14286
153	245	0.14286
136	130	0.14286
111	203	0.14286
96	266	0.14286
156	292	0.14286
136	290	0.14286
235	280	0.14286
136	267	0.14286
135	266	0.14286
98	261	0.14286
136	249	0.14286
231	245	0.14286
255	180	0.14286
98	75	0.28571
227	40	0.14286
151	40	0.14286
129	13	0.14286
253	7	0.14286
88	180	0.14286
136	75	0.14286
219	180	0.14286
156	280	0.14286
204	261	0.14286
153	75	0.42857
98	93	0.14286
223	180	0.14286
218	13	0.14286
202	40	0.14286
233	266	0.14286
129	7	0.14286
151	180	0.14286
220	180	0.14286
212	40	0.14286
235	188	0.14286
153	266	0.14286
214	203	0.14286
129	42	0.14286
285	46	0.85714
285	52	0.14286
41	60	0.14286
41	94	0.14286
301	117	0.14286
167	123	0.57143
88	135	0.14286
220	154	0.14286
217	236	0.14286
41	256	0.14286
218	284	0.14286
212	284	0.14286
255	284	0.14286
20	286	0.14286
204	286	0.14286
235	286	0.14286
40	286	0.14286
230	295	0.14286
9	297	0.14286
7	123	0.14286
42	208	0.14286
285	121	1.1429
285	208	0.14286
135	123	0.14286
151	236	0.14286
41	123	0.42857
180	46	0.14286
225	284	0.14286
230	286	0.14286
299	284	0.14286
129	156	0.14286
129	236	0.14286
231	94	0.14286
119	286	0.28571
223	284	0.14286
285	117	0.57143
253	284	0.14286
41	46	0.14286
9	286	0.28571
8	286	0.14286
213	284	0.14286
233	286	0.14286
202	284	0.14286
214	236	0.14286
