# Supplementary material for: Multilayer network analysis of FMD transmission and containment among beef cattle farms
Source: Sci Rep. 2022 Sep 20;12:15679. doi: 10.1038/s41598-022-19981-0 (PMC9489691; doi:10.1038/s41598-022-19981-0)
Supplement: Supplementary file 1 — Supplementary Information. [file 41598_2022_19981_MOESM1_ESM.zip › 1 networks/Truck visits networks/Truck39.txt]

95	83	0.14286
214	95	0.14286
88	98	0.14286
95	121	0.28571
204	122	0.42857
157	122	0.28571
301	122	0.57143
179	122	0.28571
154	122	0.57143
42	122	0.57143
220	135	0.14286
179	146	0.14286
220	158	0.14286
202	167	0.14286
274	168	0.28571
97	168	0.28571
157	196	0.14286
212	204	0.14286
253	232	0.14286
212	284	0.14286
21	28	0.14286
73	28	0.28571
66	122	0.14286
111	98	0.14286
112	122	0.28571
129	204	0.14286
156	122	0.28571
235	122	0.14286
231	122	0.28571
223	204	0.14286
255	180	0.14286
284	122	0.14286
300	121	0.14286
151	204	0.14286
253	204	0.14286
213	204	0.14286
225	167	0.14286
233	109	0.14286
299	167	0.14286
255	167	0.14286
158	122	0.28571
22	122	0.42857
129	167	0.14286
234	168	0.14286
40	122	0.14286
217	167	0.14286
99	122	0.14286
219	98	0.14286
163	122	0.14286
111	135	0.14286
8	122	0.14286
155	122	0.28571
218	167	0.14286
301	75	0.14286
274	275	0.28571
274	19	0.14286
255	41	0.14286
212	41	0.14286
40	177	0.14286
202	41	0.14286
153	275	0.71429
96	33	0.14286
9	44	0.14286
13	176	0.14286
179	170	0.14286
66	166	0.14286
299	112	0.14286
153	75	0.14286
269	44	0.57143
8	44	0.28571
129	41	0.14286
99	33	0.14286
220	23	0.14286
95	170	0.14286
111	41	0.14286
95	34	0.14286
20	44	0.14286
235	75	0.14286
219	23	0.14286
21	33	0.14286
253	230	0.14286
213	112	0.14286
42	44	0.14286
274	185	0.14286
214	23	0.14286
66	177	0.14286
218	41	0.14286
7	44	0.14286
88	23	0.14286
66	275	0.14286
236	44	0.14286
99	44	0.14286
274	189	0.14286
253	23	0.14286
233	44	0.14286
156	44	0.14286
231	44	0.14286
212	9	0.14286
20	10	0.14286
213	40	0.14286
255	40	0.14286
153	59	0.14286
153	62	0.14286
95	78	0.28571
13	82	0.14286
95	89	0.14286
40	90	0.14286
95	107	0.14286
95	127	0.71429
217	153	0.14286
88	155	0.14286
95	199	0.14286
95	239	2.7143
95	249	0.14286
13	101	0.14286
42	59	0.14286
9	89	0.14286
95	90	0.14286
111	9	0.14286
129	9	0.14286
151	156	0.14286
40	58	0.14286
227	153	0.14286
233	78	0.14286
153	82	0.14286
96	89	0.14286
95	144	0.14286
156	78	0.14286
8	71	0.14286
24	59	0.14286
234	89	0.14286
157	62	0.14286
202	153	0.14286
231	10	0.14286
97	78	0.14286
253	40	0.14286
212	155	0.14286
214	153	0.14286
22	78	0.14286
95	10	0.14286
8	89	0.14286
66	78	0.14286
223	9	0.14286
202	40	0.14286
112	78	0.14286
220	9	0.14286
219	40	0.14286
218	153	0.14286
301	3	0.14286
212	8	0.14286
167	15	0.14286
40	3	0.14286
154	3	0.14286
136	3	0.14286
112	3	0.14286
95	54	0.14286
9	54	0.14286
20	3	0.14286
95	283	0.14286
95	276	1.1429
8	181	0.14286
95	169	0.28571
95	77	0.71429
155	54	0.14286
202	42	0.14286
88	22	0.14286
220	21	0.14286
223	20	0.14286
42	15	0.14286
255	8	0.14286
151	8	0.14286
95	5	0.14286
13	3	0.14286
95	80	0.28571
20	54	0.14286
24	3	0.14286
227	21	0.14286
21	3	0.14286
153	3	0.14286
253	20	0.14286
202	8	0.14286
231	39	0.14286
253	21	0.14286
111	21	0.14286
41	3	0.14286
95	130	0.14286
66	169	0.14286
129	8	0.14286
95	290	0.14286
231	169	0.14286
22	169	0.14286
213	8	0.14286
299	24	0.14286
151	97	0.14286
223	99	0.14286
284	104	0.14286
22	142	0.14286
8	148	0.14286
217	154	0.14286
95	240	0.42857
41	240	0.42857
22	287	0.14286
230	287	0.28571
41	287	0.14286
73	288	0.14286
13	293	0.14286
20	287	0.14286
42	287	0.14286
73	148	0.14286
66	240	0.14286
112	240	0.14286
153	287	0.14286
204	288	0.14286
212	154	0.14286
255	24	0.14286
284	293	0.14286
202	97	0.14286
214	97	0.14286
23	148	0.14286
212	99	0.14286
218	154	0.14286
98	216	0.14286
255	97	0.14286
236	287	0.14286
88	97	0.14286
154	240	0.14286
136	288	0.14286
40	148	0.14286
227	97	0.14286
129	99	0.14286
213	97	0.14286
7	287	0.14286
301	148	0.14286
232	287	0.28571
9	288	0.14286
253	97	0.14286
235	216	0.14286
111	97	0.14286
21	287	0.14286
299	7	0.14286
284	113	0.28571
223	73	0.14286
178	87	0.14286
151	13	0.14286
88	13	0.14286
42	116	0.14286
21	113	0.14286
7	113	0.14286
41	268	0.14286
41	224	0.14286
8	201	0.14286
112	116	0.14286
23	113	0.14286
157	113	0.14286
154	113	0.14286
179	113	0.42857
73	113	0.14286
255	96	0.14286
219	73	0.14286
284	68	2.2857
253	13	0.14286
212	13	0.14286
217	7	0.14286
202	7	0.14286
300	116	0.28571
136	113	0.14286
225	96	0.14286
218	13	0.14286
129	7	0.14286
178	113	0.28571
255	13	0.14286
98	113	0.14286
20	113	0.14286
227	7	0.14286
22	113	0.14286
66	68	0.14286
213	7	0.14286
95	113	0.14286
153	113	0.14286
253	7	0.14286
24	113	0.14286
13	68	0.14286
