# Supplementary material for: Multilayer network analysis of FMD transmission and containment among beef cattle farms
Source: Sci Rep. 2022 Sep 20;12:15679. doi: 10.1038/s41598-022-19981-0 (PMC9489691; doi:10.1038/s41598-022-19981-0)
Supplement: Supplementary file 1 — Supplementary Information. [file 41598_2022_19981_MOESM1_ESM.zip › 1 networks/Truck visits networks/Truck40.txt]

213	235	0.14286
204	47	0.14286
236	47	0.14286
180	44	0.14286
167	44	0.28571
40	44	0.85714
153	44	0.14286
136	44	0.14286
135	44	0.28571
111	269	0.14286
95	44	0.14286
22	47	0.14286
13	44	0.14286
129	285	0.14286
154	282	0.14286
7	261	0.14286
255	237	0.14286
255	235	0.14286
213	234	0.14286
253	232	0.14286
112	215	0.14286
232	196	0.14286
112	166	0.14286
203	160	0.14286
274	160	0.28571
212	157	0.14286
151	98	0.14286
203	74	0.14286
66	69	0.14286
154	47	0.14286
119	44	0.14286
9	44	0.14286
202	21	0.14286
129	20	0.14286
235	44	0.14286
202	233	0.14286
8	44	0.14286
88	98	0.14286
23	69	0.14286
253	157	0.14286
218	21	0.14286
41	69	0.14286
96	44	0.14286
203	77	0.14286
24	44	0.14286
301	69	0.14286
219	21	0.14286
129	203	0.14286
97	44	0.28571
23	272	0.14286
214	232	0.14286
20	160	0.28571
233	69	0.14286
158	44	0.14286
21	44	0.14286
217	157	0.14286
99	44	0.14286
220	203	0.14286
227	234	0.14286
73	44	0.14286
231	44	0.14286
202	8	0.14286
151	23	0.14286
73	75	0.14286
96	107	0.14286
7	121	0.14286
95	121	1.2857
203	127	0.14286
274	127	0.14286
203	147	0.14286
129	167	0.14286
13	168	0.14286
112	177	0.14286
220	231	0.14286
233	287	0.14286
22	127	0.14286
42	121	0.14286
95	82	0.14286
88	300	0.14286
151	42	0.14286
41	189	0.14286
167	107	0.14286
236	127	0.14286
212	167	0.14286
299	231	0.14286
214	231	0.14286
253	231	0.14286
42	127	0.42857
153	107	0.14286
41	147	0.14286
253	23	0.14286
227	8	0.14286
232	107	0.14286
88	231	0.14286
66	127	0.14286
21	127	0.14286
158	121	0.14286
253	230	0.14286
223	230	0.14286
204	101	0.14286
23	276	0.14286
41	124	0.14286
202	97	0.14286
129	135	0.14286
111	230	0.14286
96	101	0.28571
274	276	0.14286
255	274	0.14286
119	251	0.14286
255	230	0.14286
88	156	0.14286
213	135	0.14286
88	135	0.14286
112	124	0.14286
95	124	3.8571
136	101	0.14286
285	101	0.85714
269	101	0.14286
129	97	0.14286
217	95	0.14286
214	230	0.14286
253	135	0.14286
218	135	0.14286
212	97	0.14286
154	276	0.14286
151	135	0.14286
7	251	0.14286
219	230	0.14286
158	101	0.14286
225	97	0.14286
220	135	0.14286
233	276	0.14286
95	170	0.14286
13	251	0.14286
8	101	0.14286
285	45	0.28571
119	46	0.14286
119	60	0.14286
154	62	0.14286
119	65	0.14286
96	84	0.14286
119	90	0.14286
285	114	0.42857
285	115	0.57143
119	125	1.1429
95	125	0.42857
203	164	0.14286
154	201	0.14286
217	204	0.14286
234	207	0.14286
73	250	0.14286
225	284	0.14286
219	284	0.14286
202	284	0.14286
88	284	0.14286
237	295	0.14286
22	125	0.14286
98	250	0.14286
119	80	0.14286
136	125	0.14286
154	45	0.14286
40	250	0.14286
167	84	0.14286
237	114	0.14286
218	204	0.14286
220	180	0.14286
255	204	0.14286
300	125	0.28571
154	84	0.14286
21	207	0.14286
155	125	0.28571
235	65	0.14286
119	19	0.14286
23	83	0.14286
253	284	0.14286
203	125	0.14286
285	250	0.14286
129	284	0.14286
180	125	0.14286
284	125	0.14286
269	84	0.14286
23	45	0.14286
156	125	0.14286
213	284	0.14286
274	125	0.14286
111	284	0.14286
212	204	0.14286
236	125	0.14286
204	250	0.14286
227	284	0.14286
299	284	0.14286
41	125	0.14286
158	114	0.14286
214	180	0.14286
151	284	0.14286
7	250	0.14286
299	154	0.14286
274	239	0.14286
253	154	0.14286
213	154	0.14286
223	99	0.14286
236	239	0.14286
179	240	0.14286
167	263	0.14286
153	239	0.42857
151	301	0.14286
136	100	0.14286
119	239	1.1429
95	100	0.28571
95	126	1.2857
285	175	0.14286
20	267	0.14286
13	175	0.14286
217	301	0.14286
154	240	0.28571
41	239	0.14286
7	238	0.14286
98	238	0.14286
255	236	0.14286
285	208	0.14286
220	154	0.14286
255	153	0.14286
179	152	0.14286
95	143	0.14286
96	108	0.14286
180	108	0.14286
269	100	0.14286
227	154	0.14286
203	263	0.14286
269	238	0.28571
153	238	0.14286
88	154	0.14286
129	153	0.14286
301	152	0.14286
151	236	0.14286
95	79	0.57143
40	108	0.14286
179	126	0.14286
99	239	0.14286
212	301	0.14286
225	301	0.14286
234	108	0.14286
155	108	0.14286
20	238	0.14286
204	239	0.14286
157	239	0.14286
231	240	0.14286
285	108	0.14286
214	301	0.14286
23	238	0.14286
204	33	0.14286
301	91	0.14286
301	120	0.14286
73	122	0.28571
236	131	0.14286
214	136	0.14286
42	169	0.14286
253	178	0.14286
98	181	0.28571
235	289	0.14286
96	289	0.14286
269	289	0.14286
180	292	0.14286
13	289	0.14286
42	122	0.14286
73	221	0.14286
95	289	0.14286
135	292	0.14286
151	136	0.14286
167	289	0.14286
237	185	0.14286
204	91	0.14286
231	122	0.14286
213	119	0.14286
234	289	0.14286
255	178	0.14286
179	289	0.14286
217	178	0.14286
156	192	0.14286
236	122	0.14286
232	289	0.14286
98	216	0.14286
204	87	0.14286
180	289	0.14286
155	181	0.14286
202	178	0.14286
212	178	0.14286
158	289	0.14286
253	112	0.14286
73	141	0.14286
23	289	0.14286
99	181	0.14286
99	199	0.14286
119	289	0.14286
88	178	0.14286
98	185	0.14286
203	289	0.14286
204	15	0.14286
41	181	0.14286
99	289	0.14286
99	192	0.14286
274	289	0.14286
220	178	0.14286
129	178	0.14286
285	289	0.14286
