# Supplementary material for: Multilayer network analysis of FMD transmission and containment among beef cattle farms
Source: Sci Rep. 2022 Sep 20;12:15679. doi: 10.1038/s41598-022-19981-0 (PMC9489691; doi:10.1038/s41598-022-19981-0)
Supplement: Supplementary file 1 — Supplementary Information. [file 41598_2022_19981_MOESM1_ESM.zip › 1 networks/Truck visits networks/Truck41.txt]

95	28	0.14286
274	34	0.14286
41	45	0.42857
42	46	0.14286
112	62	0.14286
204	77	0.14286
156	82	0.14286
129	119	0.14286
255	157	0.14286
154	168	0.14286
227	203	0.14286
214	204	0.14286
155	207	0.14286
255	230	0.14286
213	234	0.14286
236	245	0.14286
179	246	0.14286
8	250	0.14286
99	264	0.14286
284	282	0.42857
213	284	0.14286
217	301	0.14286
66	288	0.14286
151	301	0.14286
23	77	0.14286
237	246	0.14286
225	301	0.14286
233	77	0.14286
255	180	0.14286
255	234	0.14286
253	203	0.14286
129	204	0.14286
163	246	0.14286
20	82	0.14286
299	203	0.14286
156	28	0.28571
203	264	0.14286
212	157	0.14286
112	207	0.14286
218	119	0.14286
285	245	0.14286
202	119	0.14286
219	203	0.14286
40	82	0.14286
88	234	0.14286
232	77	0.28571
13	82	0.14286
284	28	0.14286
234	264	0.14286
163	207	0.14286
269	82	0.14286
220	203	0.14286
255	95	0.14286
219	95	0.14286
204	144	0.14286
180	105	0.14286
202	155	0.14286
95	105	0.14286
22	33	0.14286
7	74	0.14286
99	268	0.14286
112	259	0.14286
22	201	0.14286
151	154	0.14286
232	120	0.14286
284	120	3.1429
203	113	0.42857
299	95	0.14286
88	95	0.14286
41	74	0.57143
203	18	0.14286
253	7	0.14286
214	154	0.14286
129	95	0.14286
274	120	0.28571
22	65	0.14286
213	154	0.14286
212	95	0.14286
253	154	0.14286
66	295	0.14286
301	120	0.28571
22	78	0.14286
111	7	0.14286
223	95	0.14286
230	74	0.14286
220	95	0.14286
24	120	0.14286
97	19	0.14286
274	51	0.28571
203	53	0.14286
236	59	0.14286
135	64	0.14286
234	69	0.14286
230	69	0.71429
98	69	0.14286
225	98	0.14286
212	98	0.14286
232	124	0.14286
157	124	0.28571
112	124	0.42857
8	124	0.14286
135	124	0.57143
155	127	0.14286
88	136	0.14286
22	142	0.14286
22	147	0.14286
151	156	0.14286
154	160	0.14286
274	160	0.57143
129	178	0.14286
129	179	0.14286
66	209	0.14286
22	278	0.28571
66	278	0.28571
21	124	0.28571
285	124	0.14286
96	127	0.14286
136	147	0.14286
99	59	0.14286
41	69	0.14286
179	124	0.14286
212	9	0.14286
255	98	0.14286
202	136	0.14286
66	183	0.14286
284	124	0.14286
119	53	0.14286
237	69	0.14286
167	147	0.14286
231	124	0.14286
180	80	0.14286
301	124	0.14286
253	98	0.14286
22	127	0.14286
88	156	0.14286
95	124	0.14286
217	98	0.14286
13	147	0.14286
97	124	0.42857
269	124	0.14286
153	124	0.14286
22	251	0.14286
129	98	0.14286
235	124	0.14286
230	127	0.14286
204	124	0.14286
180	147	0.14286
213	98	0.14286
300	124	0.14286
178	124	0.14286
20	124	0.14286
9	124	0.14286
274	84	0.14286
255	8	0.14286
213	8	0.14286
179	61	0.14286
167	84	0.14286
163	114	0.14286
151	22	0.14286
135	38	0.14286
112	47	0.14286
96	84	0.14286
73	58	0.14286
9	38	0.14286
73	297	0.14286
66	294	0.14286
203	283	0.14286
13	276	0.28571
153	276	0.14286
95	265	0.14286
73	240	0.14286
204	229	0.14286
231	206	0.14286
157	188	0.14286
157	175	0.14286
73	114	0.14286
231	102	0.14286
300	84	0.14286
237	54	0.14286
154	47	0.28571
202	41	0.14286
232	38	0.14286
20	38	0.14286
41	38	0.14286
220	21	0.14286
119	38	0.14286
97	206	0.14286
225	21	0.14286
157	276	0.14286
180	61	0.14286
300	114	0.14286
203	210	0.14286
95	38	0.14286
23	47	0.14286
253	21	0.14286
129	21	0.14286
230	188	0.14286
22	38	0.14286
233	294	0.14286
235	84	0.14286
301	38	0.14286
269	47	0.14286
179	114	0.28571
203	276	0.14286
225	8	0.14286
178	188	0.14286
88	8	0.14286
217	8	0.14286
284	38	0.14286
236	38	0.14286
155	38	0.14286
136	283	0.14286
99	38	0.14286
95	11	0.14286
157	39	0.14286
253	40	0.14286
129	66	0.14286
269	83	0.14286
88	96	0.14286
202	97	0.14286
219	112	0.14286
73	115	0.14286
203	121	0.14286
300	121	0.14286
285	121	0.14286
40	126	0.14286
20	164	0.14286
153	181	0.28571
24	190	0.14286
20	238	0.14286
20	261	0.14286
153	280	0.14286
20	190	0.14286
95	3	0.14286
119	115	0.14286
153	200	0.14286
41	121	0.14286
235	121	0.14286
230	126	0.14286
253	66	0.14286
301	121	0.14286
96	164	0.14286
99	121	0.14286
151	96	0.14286
20	279	0.14286
66	126	0.14286
42	126	0.14286
97	121	0.14286
135	115	0.14286
255	66	0.14286
232	121	0.14286
179	11	0.14286
227	96	0.14286
8	126	0.14286
157	121	0.14286
269	121	0.14286
274	121	0.14286
237	121	0.14286
23	181	0.14286
97	68	0.14286
95	115	0.14286
212	66	0.14286
20	126	0.14286
178	121	0.14286
155	121	0.14286
213	66	0.14286
233	121	0.14286
99	115	0.14286
231	121	0.14286
204	126	0.14286
180	121	0.14286
167	121	0.14286
299	20	0.14286
269	79	0.14286
223	20	0.14286
236	130	0.14286
167	100	0.14286
41	125	0.14286
158	79	0.14286
136	194	0.28571
135	125	0.14286
119	148	0.14286
42	71	0.14286
24	79	0.14286
13	37	0.14286
7	94	0.14286
167	247	0.28571
167	205	0.14286
119	194	0.71429
167	189	0.14286
119	130	0.14286
119	125	0.28571
42	125	0.14286
119	93	0.14286
23	79	0.14286
235	71	0.14286
153	71	0.28571
73	71	0.14286
96	37	0.14286
151	24	0.14286
218	23	0.14286
213	20	0.14286
95	71	0.14286
285	125	0.14286
232	79	0.14286
156	37	0.14286
66	37	0.14286
269	148	0.14286
129	20	0.14286
88	20	0.14286
274	125	0.14286
284	79	0.14286
179	71	0.14286
157	189	0.14286
180	125	0.14286
178	37	0.14286
20	71	0.14286
301	79	0.14286
7	125	0.42857
234	71	0.14286
157	37	0.14286
255	20	0.14286
300	79	0.14286
99	71	0.14286
204	37	0.14286
231	71	0.14286
202	20	0.14286
233	79	0.14286
253	20	0.14286
