# Supplementary material for: Multilayer network analysis of FMD transmission and containment among beef cattle farms
Source: Sci Rep. 2022 Sep 20;12:15679. doi: 10.1038/s41598-022-19981-0 (PMC9489691; doi:10.1038/s41598-022-19981-0)
Supplement: Supplementary file 1 — Supplementary Information. [file 41598_2022_19981_MOESM1_ESM.zip › 1 networks/Truck visits networks/Truck42.txt]

300	150	0.14286
284	120	0.14286
274	120	0.28571
253	237	0.14286
255	20	0.14286
212	156	0.14286
236	127	0.14286
179	150	0.14286
23	177	0.14286
40	120	0.85714
155	278	0.14286
129	20	0.14286
96	105	0.14286
285	120	2.1429
73	120	0.14286
42	105	0.14286
21	245	0.14286
96	288	0.42857
235	278	0.14286
156	278	0.14286
235	262	0.14286
95	245	0.14286
253	236	0.14286
301	189	0.14286
253	156	0.14286
301	148	0.14286
231	127	0.14286
233	120	0.28571
204	120	0.42857
178	120	0.57143
24	120	0.14286
99	120	0.28571
135	120	0.14286
232	105	0.14286
135	54	0.14286
24	45	0.14286
88	42	0.14286
136	120	0.14286
41	120	0.14286
129	42	0.14286
151	42	0.14286
163	120	0.14286
231	150	0.14286
13	54	0.14286
23	245	0.14286
180	120	0.14286
202	42	0.14286
154	120	0.14286
97	120	0.14286
66	120	0.14286
112	120	0.14286
237	120	0.14286
253	204	0.14286
225	42	0.14286
203	120	0.14286
269	54	0.14286
231	245	0.14286
231	278	0.14286
119	120	0.14286
7	120	0.14286
157	120	0.14286
96	268	0.14286
153	120	0.14286
230	120	0.14286
20	120	0.14286
235	1	0.14286
99	18	0.14286
99	19	0.14286
153	53	0.14286
231	122	0.14286
42	122	0.14286
230	126	0.28571
285	126	0.14286
23	243	0.14286
284	243	0.57143
41	243	0.14286
156	259	0.14286
66	265	0.14286
237	273	0.14286
179	273	0.14286
135	273	0.14286
235	295	0.14286
219	300	0.14286
24	265	0.14286
88	285	0.14286
163	53	0.14286
167	126	0.14286
230	277	0.14286
255	231	0.14286
284	1	0.28571
300	56	0.14286
40	126	0.14286
178	53	0.14286
129	285	0.14286
284	122	0.14286
8	273	0.14286
237	243	0.14286
136	259	0.14286
284	18	0.14286
96	126	0.14286
21	243	0.14286
95	122	0.14286
237	265	0.14286
157	243	0.42857
230	56	0.14286
202	300	0.14286
119	1	0.14286
180	122	0.14286
269	53	0.14286
97	273	0.14286
20	273	0.14286
9	126	0.14286
274	259	0.14286
253	300	0.14286
13	243	0.14286
158	122	0.28571
154	273	0.14286
301	53	0.14286
220	300	0.14286
232	273	0.14286
233	122	0.14286
300	50	0.14286
284	264	0.14286
255	274	0.14286
233	81	0.14286
204	50	0.14286
179	81	0.14286
40	276	0.14286
158	81	0.14286
88	274	0.14286
119	279	0.14286
111	274	0.14286
96	50	0.14286
42	12	0.14286
20	50	0.14286
7	81	0.14286
112	279	0.14286
284	276	0.14286
129	274	0.14286
253	269	0.14286
219	234	0.14286
167	166	0.14286
204	108	0.14286
236	81	0.14286
41	81	0.14286
230	64	0.14286
285	50	0.14286
24	50	0.14286
153	38	0.14286
66	47	0.14286
119	81	0.14286
95	81	0.14286
135	50	0.14286
41	160	0.14286
136	276	0.14286
155	81	0.14286
180	81	0.14286
151	274	0.14286
232	81	0.14286
98	50	0.14286
274	38	0.14286
156	12	0.14286
178	50	0.14286
234	81	0.14286
301	50	0.14286
13	276	0.14286
230	50	0.57143
157	81	0.14286
167	38	0.14286
202	269	0.14286
23	81	0.14286
231	276	0.14286
284	81	0.28571
284	28	0.71429
95	28	1.8571
155	34	0.14286
24	109	0.14286
233	109	0.14286
157	109	0.14286
213	179	0.14286
41	188	0.14286
214	230	0.14286
179	283	0.14286
13	28	0.14286
111	230	0.14286
136	188	0.14286
153	183	0.14286
163	183	0.14286
23	183	0.14286
180	114	0.14286
220	230	0.14286
274	34	0.14286
300	183	0.14286
253	230	0.14286
20	34	0.14286
212	179	0.14286
301	109	0.14286
136	28	0.14286
255	230	0.14286
158	28	0.14286
285	28	0.14286
180	109	0.14286
234	109	0.14286
129	163	0.14286
231	109	0.14286
119	28	0.14286
88	230	0.14286
299	230	0.14286
300	67	0.28571
255	157	0.14286
233	67	0.14286
237	194	0.14286
178	67	0.14286
23	67	0.14286
41	67	0.14286
99	51	0.14286
129	232	0.14286
119	261	0.14286
95	27	2.7143
285	67	0.57143
42	194	0.14286
21	51	0.14286
204	286	0.14286
213	284	0.14286
223	284	0.14286
88	284	0.14286
119	194	0.14286
301	194	0.28571
73	194	0.28571
98	194	0.42857
66	194	0.57143
204	194	0.14286
136	170	0.14286
99	125	0.14286
99	69	0.14286
231	67	0.14286
232	67	0.14286
269	67	0.14286
284	67	0.14286
179	51	0.14286
136	27	0.14286
40	67	0.14286
235	194	0.14286
157	27	0.14286
299	284	0.14286
158	194	0.14286
274	67	0.42857
203	194	0.14286
154	194	0.28571
7	67	0.14286
21	27	0.28571
285	194	0.14286
253	284	0.14286
220	284	0.14286
234	67	0.14286
218	284	0.14286
156	194	0.14286
167	67	0.14286
13	194	0.14286
9	67	0.14286
97	67	0.14286
202	284	0.14286
95	37	0.14286
95	61	0.14286
233	62	0.14286
135	77	0.42857
95	113	1
20	142	0.14286
23	144	0.14286
236	199	0.14286
225	235	0.14286
235	246	0.14286
41	246	0.14286
42	247	0.14286
20	289	0.14286
66	289	0.14286
180	289	0.14286
299	301	0.14286
7	289	0.14286
20	62	0.14286
8	113	0.14286
95	11	0.14286
96	222	0.14286
119	246	0.14286
136	289	0.14286
158	113	0.14286
179	246	0.14286
204	77	0.14286
220	301	0.14286
269	246	0.14286
284	289	0.14286
300	31	0.14286
255	235	0.14286
253	301	0.14286
20	31	0.14286
42	246	0.14286
96	113	0.14286
40	289	0.14286
203	77	0.14286
129	301	0.14286
155	113	0.14286
178	77	0.14286
73	246	0.14286
153	289	0.14286
167	246	0.14286
99	289	0.14286
154	77	0.14286
13	289	0.14286
95	246	0.28571
274	246	0.14286
20	77	0.14286
88	235	0.14286
157	289	0.14286
234	289	0.14286
285	289	0.14286
