# Supplementary material for: Multilayer network analysis of FMD transmission and containment among beef cattle farms
Source: Sci Rep. 2022 Sep 20;12:15679. doi: 10.1038/s41598-022-19981-0 (PMC9489691; doi:10.1038/s41598-022-19981-0)
Supplement: Supplementary file 1 — Supplementary Information. [file 41598_2022_19981_MOESM1_ESM.zip › 1 networks/Truck visits networks/Truck43.txt]

95	27	0.28571
42	48	0.28571
285	121	0.14286
99	142	0.14286
213	232	0.14286
231	262	0.14286
217	284	0.14286
129	284	0.14286
13	27	0.14286
8	27	0.14286
111	284	0.14286
88	284	0.14286
99	262	0.14286
41	54	0.14286
233	27	0.14286
255	284	0.14286
253	284	0.14286
155	121	0.28571
203	134	0.14286
66	27	0.14286
274	262	0.14286
158	27	0.14286
151	284	0.14286
220	284	0.14286
203	27	0.14286
202	284	0.14286
236	27	0.14286
301	25	0.14286
284	67	0.28571
255	23	0.14286
235	120	0.14286
233	120	0.14286
179	120	0.28571
167	25	0.14286
155	25	0.14286
135	25	0.14286
119	37	0.14286
112	25	0.28571
97	46	0.28571
73	46	0.14286
9	67	0.14286
42	25	0.14286
13	25	0.14286
7	120	0.14286
119	273	0.28571
119	245	0.14286
99	189	0.14286
119	177	0.14286
96	162	0.14286
153	120	1.4286
163	120	0.14286
41	120	1.1429
180	46	0.14286
233	35	0.14286
231	25	0.28571
237	25	0.14286
204	25	0.28571
24	25	0.14286
154	25	0.14286
119	25	0.85714
136	25	0.42857
214	13	0.14286
218	7	0.14286
151	7	0.14286
119	46	0.14286
99	245	0.14286
88	7	0.14286
23	25	0.14286
300	25	0.14286
202	7	0.14286
232	273	0.14286
157	120	0.14286
203	25	0.14286
95	25	0.28571
22	25	0.42857
119	247	0.14286
255	13	0.14286
269	25	0.28571
255	7	0.14286
234	25	0.14286
8	25	0.14286
129	7	0.14286
66	25	0.14286
21	25	0.14286
178	162	0.14286
285	25	0.14286
158	25	0.14286
156	25	0.28571
253	13	0.14286
212	7	0.14286
284	120	0.28571
178	177	0.14286
20	25	0.14286
274	25	0.14286
119	1	0.71429
40	1	0.14286
153	1	0.14286
66	52	0.14286
255	73	0.14286
119	81	0.42857
158	89	0.14286
202	98	0.14286
129	156	0.14286
20	1	0.14286
285	81	0.14286
95	1	0.14286
112	1	0.14286
119	52	0.14286
88	73	0.14286
157	1	0.14286
163	1	0.14286
178	1	0.14286
237	1	0.14286
232	1	0.14286
234	52	0.14286
253	73	0.14286
274	1	0.14286
300	1	0.14286
136	52	0.14286
203	1	0.14286
155	1	0.14286
204	89	0.14286
119	122	0.28571
235	1	0.14286
156	1	0.14286
299	73	0.14286
41	1	0.14286
180	1	0.14286
96	1	0.14286
220	22	0.14286
99	1	0.14286
42	1	0.14286
233	81	0.14286
269	1	0.14286
284	1	0.14286
253	20	0.14286
234	243	0.14286
178	187	0.14286
40	243	0.57143
153	243	0.14286
136	243	0.14286
112	243	0.14286
285	114	0.14286
99	243	0.14286
23	194	0.14286
284	187	0.14286
300	109	0.14286
179	31	0.14286
202	24	0.14286
214	20	0.14286
155	109	0.14286
255	24	0.14286
40	194	0.14286
218	20	0.14286
203	187	0.14286
98	243	0.14286
129	20	0.14286
158	243	0.14286
233	243	0.14286
88	20	0.14286
157	243	0.14286
88	8	0.14286
22	12	0.14286
158	15	0.14286
98	56	0.14286
178	64	0.14286
212	66	0.14286
167	85	0.14286
96	85	0.14286
253	119	0.14286
154	125	0.14286
155	126	0.14286
284	133	0.14286
179	211	0.14286
274	267	0.14286
99	277	0.14286
285	277	0.28571
24	277	0.14286
8	56	0.14286
66	133	0.14286
112	85	0.14286
119	277	0.14286
129	66	0.14286
154	117	0.14286
163	85	0.14286
178	85	0.14286
231	85	0.14286
233	56	0.14286
269	277	0.14286
95	85	0.14286
8	85	0.14286
157	56	0.14286
96	12	0.14286
232	126	0.28571
214	8	0.14286
217	8	0.14286
156	277	0.14286
20	85	0.14286
203	85	0.14286
230	85	0.28571
158	126	0.14286
236	56	0.14286
300	277	0.14286
13	267	0.14286
230	277	0.14286
73	12	0.14286
299	8	0.14286
204	85	0.28571
237	56	0.14286
66	277	0.14286
154	277	0.14286
301	85	0.14286
155	277	0.14286
7	85	0.14286
284	45	0.14286
255	9	0.14286
203	50	0.14286
167	76	0.42857
41	76	0.14286
157	76	0.14286
88	9	0.14286
119	50	0.14286
112	50	0.14286
95	50	0.14286
73	76	0.14286
9	50	0.14286
13	50	0.14286
178	130	0.14286
179	127	0.14286
179	80	0.14286
96	79	0.14286
300	76	0.14286
284	76	1.8571
158	76	0.14286
42	76	0.14286
155	50	0.14286
129	40	0.14286
151	9	0.14286
98	79	0.14286
66	50	0.14286
153	76	0.85714
154	79	0.14286
24	50	0.14286
8	76	0.14286
23	76	0.14286
253	9	0.14286
99	50	0.14286
13	79	0.14286
217	9	0.14286
7	50	0.14286
237	79	0.14286
285	50	0.14286
219	40	0.14286
269	50	0.14286
274	50	0.14286
234	79	0.14286
156	76	0.14286
204	76	0.14286
136	76	0.14286
235	50	0.14286
180	76	0.14286
