# Supplementary material for: Multilayer network analysis of FMD transmission and containment among beef cattle farms
Source: Sci Rep. 2022 Sep 20;12:15679. doi: 10.1038/s41598-022-19981-0 (PMC9489691; doi:10.1038/s41598-022-19981-0)
Supplement: Supplementary file 1 — Supplementary Information. [file 41598_2022_19981_MOESM1_ESM.zip › 1 networks/Truck visits networks/Truck44.txt]

299	22	0.14286
255	22	0.14286
213	97	0.14286
179	121	0.14286
119	121	0.14286
112	28	0.14286
95	121	0.57143
73	52	0.14286
8	121	0.14286
21	121	0.14286
7	52	0.14286
285	186	0.14286
178	121	0.14286
20	121	0.14286
136	121	0.14286
111	97	0.14286
97	78	0.14286
274	52	0.28571
119	45	0.14286
158	35	0.28571
155	28	0.14286
218	22	0.14286
66	121	0.14286
180	121	0.28571
96	186	0.14286
112	121	0.14286
88	22	0.14286
22	28	0.14286
284	121	0.14286
158	121	0.28571
13	121	0.14286
23	186	0.14286
274	121	0.28571
253	97	0.14286
129	22	0.14286
234	121	0.14286
269	121	0.14286
157	121	0.14286
99	121	0.14286
178	48	0.42857
8	48	0.14286
41	72	0.14286
41	76	0.14286
285	194	0.14286
156	198	0.14286
214	204	0.14286
253	232	0.14286
112	246	0.14286
7	48	0.14286
42	48	0.14286
96	48	0.14286
129	232	0.14286
153	48	0.14286
163	48	0.14286
236	264	0.14286
204	48	0.14286
212	232	0.14286
255	203	0.14286
98	259	0.14286
158	48	0.14286
99	48	0.14286
157	194	0.14286
135	48	0.14286
236	194	0.14286
88	232	0.14286
269	51	0.14286
119	48	0.14286
237	48	0.14286
274	194	0.14286
300	122	0.14286
212	237	0.14286
23	122	0.14286
41	6	0.14286
151	285	0.14286
136	298	0.14286
112	122	0.14286
7	122	0.14286
253	301	0.14286
269	298	0.14286
233	290	0.14286
41	290	0.14286
88	285	0.14286
129	237	0.14286
20	152	0.14286
98	145	0.14286
301	126	0.14286
204	122	0.14286
66	122	0.14286
235	83	0.14286
285	64	0.14286
41	50	0.14286
167	32	0.14286
73	32	0.14286
111	301	0.14286
180	298	0.14286
95	32	1.1429
255	285	0.14286
153	122	0.14286
157	122	0.14286
236	290	0.14286
151	301	0.14286
300	126	0.42857
235	122	0.14286
22	122	0.14286
155	290	0.14286
178	122	0.14286
203	139	0.57143
180	159	0.14286
227	231	0.14286
212	236	0.14286
203	245	0.14286
203	262	0.14286
179	272	0.14286
13	272	0.14286
284	272	0.14286
99	273	0.14286
204	277	0.14286
163	277	0.14286
7	272	0.14286
22	277	0.14286
42	277	0.14286
8	272	0.14286
73	277	0.14286
95	63	0.14286
111	236	0.14286
119	277	0.14286
136	272	0.14286
154	159	0.14286
237	272	0.14286
231	277	0.14286
253	236	0.14286
274	272	0.14286
300	272	0.14286
95	47	0.14286
112	277	0.14286
255	236	0.14286
154	139	0.28571
98	272	0.14286
97	277	0.14286
157	245	0.14286
156	272	0.28571
129	236	0.14286
96	272	0.14286
236	272	0.14286
98	277	0.14286
203	193	0.14286
88	236	0.14286
40	272	0.14286
153	245	0.14286
178	277	0.14286
203	176	0.14286
41	272	0.14286
235	139	0.14286
99	272	0.14286
155	272	0.14286
300	247	0.14286
253	274	0.14286
223	274	0.14286
237	162	0.14286
167	247	0.14286
40	197	0.14286
154	137	0.14286
136	247	0.14286
95	270	2.2857
96	137	0.14286
285	197	0.14286
8	89	0.14286
255	274	0.14286
179	268	0.14286
158	267	0.14286
204	247	0.14286
42	197	0.14286
285	171	0.14286
95	162	0.14286
112	137	0.14286
285	137	2.4286
204	137	0.14286
178	134	0.14286
8	114	0.14286
155	113	0.14286
155	89	0.14286
95	85	0.14286
95	80	0.14286
95	34	0.14286
95	31	0.14286
156	137	0.14286
180	268	0.14286
153	89	0.14286
66	247	0.14286
202	154	0.14286
136	268	0.14286
88	163	0.14286
99	137	0.14286
157	162	0.14286
158	247	0.14286
7	89	0.14286
299	274	0.14286
203	137	0.14286
97	137	0.14286
163	137	0.14286
73	197	0.14286
22	247	0.14286
285	46	0.14286
236	89	0.14286
274	137	0.28571
119	268	0.14286
301	137	0.14286
95	46	0.57143
95	30	0.42857
7	37	0.14286
156	120	0.14286
119	120	1.4286
163	183	0.14286
157	205	0.14286
111	235	0.14286
88	284	0.14286
13	297	0.14286
129	300	0.14286
7	91	0.14286
42	120	0.14286
73	91	0.14286
66	120	0.28571
95	120	0.14286
153	120	0.14286
40	120	0.14286
167	120	0.14286
179	120	0.14286
236	120	0.14286
231	293	0.14286
230	54	0.14286
255	300	0.14286
274	293	0.14286
284	120	0.14286
99	205	0.14286
285	120	0.14286
98	187	0.14286
155	142	0.14286
253	284	0.14286
212	300	0.14286
178	120	0.14286
112	120	0.14286
218	300	0.14286
237	120	0.14286
66	297	0.14286
158	293	0.14286
232	120	0.14286
155	120	0.14286
98	120	0.14286
154	120	0.14286
