# Supplementary material for: Multilayer network analysis of FMD transmission and containment among beef cattle farms
Source: Sci Rep. 2022 Sep 20;12:15679. doi: 10.1038/s41598-022-19981-0 (PMC9489691; doi:10.1038/s41598-022-19981-0)
Supplement: Supplementary file 1 — Supplementary Information. [file 41598_2022_19981_MOESM1_ESM.zip › 1 networks/Truck visits networks/Truck45.txt]

135	25	0.14286
237	28	0.14286
96	28	0.14286
285	30	0.42857
203	64	0.14286
269	115	0.14286
155	124	0.28571
233	125	0.14286
40	126	0.42857
112	132	0.14286
153	164	0.14286
21	171	0.14286
129	236	0.14286
99	280	0.14286
253	285	0.14286
7	124	0.14286
13	124	0.14286
21	28	0.14286
42	28	0.28571
9	169	0.14286
285	28	0.14286
95	173	0.14286
88	285	0.14286
154	28	0.14286
167	19	0.14286
180	124	0.14286
236	171	0.14286
235	28	0.14286
234	30	0.14286
255	285	0.14286
274	224	0.14286
301	28	0.14286
66	28	0.14286
156	28	0.14286
97	28	0.14286
9	28	0.14286
22	124	0.14286
23	169	0.14286
214	236	0.14286
179	28	0.14286
178	19	0.14286
95	115	0.14286
202	285	0.14286
151	285	0.14286
219	285	0.14286
20	124	0.28571
99	28	0.14286
24	30	0.14286
300	28	0.14286
158	28	0.14286
301	272	0.14286
284	270	0.57143
253	40	0.14286
233	194	0.14286
237	69	0.14286
178	107	0.14286
167	270	0.14286
41	137	0.28571
157	69	0.14286
153	270	0.57143
112	270	0.14286
95	194	0.14286
8	194	0.14286
13	270	0.14286
178	290	0.14286
7	276	0.14286
203	272	0.14286
136	272	0.28571
231	270	0.28571
180	270	0.14286
41	270	0.14286
42	197	0.14286
135	194	0.14286
156	142	0.14286
41	130	0.14286
179	107	0.14286
234	69	0.14286
284	69	0.28571
212	40	0.14286
151	8	0.14286
40	69	0.57143
98	290	0.14286
88	8	0.14286
135	272	0.14286
155	270	0.14286
284	290	0.14286
73	272	0.28571
223	8	0.14286
99	270	0.14286
236	270	0.14286
274	194	0.14286
119	270	0.14286
203	290	0.14286
269	69	0.28571
163	272	0.14286
156	270	0.14286
154	272	0.14286
202	13	0.14286
284	17	0.14286
253	22	0.14286
300	53	0.14286
157	53	0.14286
232	117	0.14286
158	117	0.14286
155	117	0.14286
97	117	0.14286
119	117	0.14286
284	149	0.14286
232	160	0.14286
285	186	0.14286
22	117	0.14286
8	162	0.14286
285	162	0.14286
95	56	0.14286
112	279	0.14286
129	21	0.14286
153	247	0.14286
41	185	0.14286
167	117	0.14286
180	160	0.14286
236	185	0.14286
204	117	0.14286
235	160	0.14286
213	21	0.14286
230	160	0.28571
230	121	0.28571
66	53	0.14286
42	117	0.14286
233	117	0.14286
95	160	0.14286
156	53	0.14286
40	186	0.14286
203	18	0.14286
98	117	0.14286
237	117	0.14286
7	53	0.14286
88	13	0.14286
99	117	0.14286
23	186	0.14286
269	117	0.14286
274	117	0.14286
231	160	0.14286
234	53	0.14286
227	13	0.14286
203	117	0.14286
7	117	0.14286
255	13	0.14286
236	186	0.14286
136	117	0.14286
178	117	0.14286
301	53	0.14286
154	117	0.14286
179	117	0.14286
284	105	0.14286
255	9	0.14286
204	105	0.14286
237	215	0.14286
180	256	0.14286
40	190	0.14286
99	159	0.14286
88	23	0.14286
285	3	0.14286
22	35	0.14286
13	277	0.14286
285	277	0.14286
300	215	0.14286
235	201	0.14286
154	200	0.14286
119	190	0.14286
233	105	0.14286
9	48	0.14286
253	9	0.14286
95	200	0.14286
153	48	0.14286
155	201	0.14286
274	48	0.14286
20	277	0.14286
40	200	0.14286
299	9	0.14286
22	277	0.14286
13	6	0.14286
202	7	0.14286
231	26	0.14286
158	26	0.14286
40	26	0.14286
24	34	0.14286
98	36	0.14286
66	47	0.14286
8	63	0.14286
220	66	0.14286
180	72	0.14286
20	84	0.14286
88	119	0.14286
20	63	0.14286
9	26	0.14286
73	47	0.14286
95	36	0.14286
112	26	0.14286
129	7	0.14286
153	26	0.14286
167	26	0.14286
179	47	0.14286
237	6	0.14286
203	47	0.14286
253	7	0.14286
274	26	0.14286
284	26	0.28571
301	6	0.14286
95	47	0.28571
135	26	0.14286
22	6	0.14286
99	6	0.14286
180	84	0.14286
8	6	0.14286
96	26	0.14286
154	47	0.14286
233	84	0.14286
23	26	0.14286
285	6	0.14286
42	47	0.14286
204	26	0.14286
111	7	0.14286
97	26	0.14286
157	26	0.14286
269	6	0.14286
136	47	0.14286
235	26	0.14286
155	26	0.14286
178	26	0.14286
7	26	0.14286
234	47	0.14286
156	26	0.14286
119	26	0.14286
230	26	0.14286
300	26	0.14286
300	50	0.14286
269	32	0.14286
230	110	0.14286
237	32	0.14286
180	32	0.14286
163	32	0.14286
154	32	0.14286
135	114	0.14286
95	32	0.14286
285	50	0.14286
9	32	0.14286
24	32	0.14286
129	97	0.14286
22	82	0.14286
233	52	0.14286
96	50	0.14286
13	32	0.14286
21	32	0.14286
301	32	0.14286
40	32	0.14286
255	20	0.14286
73	32	0.14286
203	50	0.14286
98	82	0.14286
155	50	0.14286
136	32	0.14286
284	82	0.14286
274	32	0.14286
234	50	0.14286
97	32	0.14286
153	32	0.14286
66	32	0.14286
299	97	0.14286
23	32	0.14286
231	52	0.14286
157	32	0.14286
158	32	0.14286
119	32	0.14286
236	82	0.14286
231	50	0.14286
179	32	0.14286
7	32	0.14286
8	32	0.14286
231	82	0.14286
99	32	0.14286
112	50	0.14286
204	32	0.14286
156	32	0.14286
167	32	0.14286
