# Supplementary material for: Multilayer network analysis of FMD transmission and containment among beef cattle farms
Source: Sci Rep. 2022 Sep 20;12:15679. doi: 10.1038/s41598-022-19981-0 (PMC9489691; doi:10.1038/s41598-022-19981-0)
Supplement: Supplementary file 1 — Supplementary Information. [file 41598_2022_19981_MOESM1_ESM.zip › 1 networks/Truck visits networks/Truck46.txt]

301	100	0.14286
284	19	0.14286
274	19	0.14286
269	160	0.14286
231	160	0.14286
230	192	0.14286
179	226	0.14286
167	160	0.14286
158	100	0.14286
136	100	0.14286
135	100	0.14286
97	26	0.14286
8	100	0.14286
42	35	0.14286
13	100	0.14286
153	291	0.14286
153	246	0.14286
204	192	0.14286
111	167	0.14286
7	160	0.14286
42	160	0.14286
253	153	0.14286
167	100	0.14286
24	100	0.14286
66	100	0.14286
112	100	0.14286
255	97	0.14286
112	89	0.14286
7	63	0.14286
40	61	0.14286
234	28	0.14286
98	26	0.14286
269	19	0.14286
73	100	0.14286
233	26	0.14286
180	26	0.14286
95	160	0.14286
23	19	0.14286
178	160	0.14286
237	26	0.14286
156	89	0.14286
129	9	0.14286
223	97	0.14286
155	160	0.14286
285	100	0.14286
154	100	0.14286
21	100	0.14286
99	160	0.14286
155	91	0.14286
13	26	0.14286
220	153	0.14286
96	100	0.14286
179	244	0.14286
157	160	0.14286
88	9	0.14286
203	160	0.14286
213	153	0.14286
98	3	0.14286
136	50	0.14286
204	76	0.14286
135	92	0.14286
167	124	0.14286
42	124	0.14286
153	132	0.14286
203	145	0.14286
88	269	0.14286
41	298	0.14286
129	300	0.14286
73	124	0.14286
95	124	0.14286
119	124	0.14286
135	50	0.14286
158	142	0.14286
40	132	0.14286
178	3	0.14286
179	266	0.14286
236	145	0.14286
231	124	0.14286
230	132	0.14286
255	300	0.14286
274	124	0.14286
300	124	0.14286
96	124	0.14286
180	92	0.14286
66	92	0.14286
158	92	0.14286
301	50	0.14286
253	269	0.14286
155	124	0.14286
203	124	0.14286
21	132	0.14286
156	124	0.14286
151	300	0.14286
179	130	0.14286
13	124	0.14286
8	124	0.14286
157	124	0.14286
269	130	0.14286
112	50	0.14286
179	124	0.14286
23	124	0.14286
237	124	0.14286
7	124	0.14286
269	161	0.14286
231	161	0.14286
234	161	0.14286
23	210	0.14286
153	161	0.14286
135	161	0.14286
119	126	0.14286
112	165	0.14286
66	240	0.14286
285	161	0.14286
42	161	0.14286
20	165	0.14286
13	165	0.14286
97	240	0.14286
179	240	0.14286
154	165	0.14286
73	161	0.14286
202	156	0.14286
274	143	0.14286
274	126	0.28571
284	117	0.14286
8	161	0.14286
180	240	0.14286
253	156	0.14286
178	240	0.14286
230	165	0.14286
157	161	0.14286
66	126	0.14286
23	161	0.14286
98	240	0.14286
129	155	0.14286
300	240	0.14286
203	117	0.14286
96	165	0.14286
99	240	0.14286
167	126	0.14286
20	161	0.14286
95	240	0.14286
41	240	0.14286
301	165	0.14286
155	240	0.14286
7	161	0.14286
232	126	0.14286
156	240	0.14286
233	165	0.14286
40	240	0.14286
136	240	0.14286
300	211	0.14286
112	247	0.14286
7	267	0.14286
180	267	0.14286
234	270	0.14286
157	270	0.14286
99	270	0.14286
274	270	0.14286
129	285	0.14286
95	295	0.14286
13	270	0.14286
20	280	0.14286
9	247	0.14286
96	270	0.14286
119	270	0.42857
154	270	0.14286
41	270	0.71429
40	270	0.14286
167	270	0.14286
179	270	0.14286
237	295	0.14286
231	270	0.14286
230	270	0.14286
269	270	0.14286
300	222	0.14286
136	270	0.14286
135	270	0.14286
88	285	0.14286
178	267	0.14286
97	247	0.14286
98	247	0.14286
155	267	0.14286
284	270	0.14286
21	239	0.14286
255	285	0.14286
203	270	0.14286
235	267	0.14286
66	267	0.14286
42	270	0.14286
24	270	0.14286
231	295	0.14286
204	270	0.14286
8	247	0.14286
158	270	0.14286
153	270	0.14286
233	270	0.14286
23	267	0.14286
301	270	0.14286
156	270	0.14286
212	203	0.14286
232	270	0.14286
22	295	0.14286
179	168	0.14286
157	169	0.14286
8	108	0.14286
24	169	0.14286
7	185	0.14286
212	301	0.14286
284	264	0.14286
40	205	0.14286
153	194	0.14286
9	185	0.14286
274	169	0.14286
135	169	0.14286
154	169	0.14286
178	169	0.14286
285	168	0.14286
301	168	0.14286
233	162	0.14286
73	113	0.14286
231	108	0.14286
156	169	0.14286
230	113	0.14286
155	168	0.14286
269	169	0.14286
300	169	0.14286
99	168	0.14286
136	169	0.14286
97	169	0.14286
66	169	0.14286
13	169	0.14286
284	168	0.14286
158	168	0.14286
96	169	0.14286
119	169	0.14286
234	169	0.14286
98	169	0.14286
153	168	0.14286
233	113	0.14286
95	169	0.14286
112	169	0.14286
21	168	0.14286
167	169	0.14286
203	169	0.14286
40	169	0.14286
42	120	0.14286
97	172	0.14286
255	231	0.14286
157	256	0.14286
7	287	0.14286
21	287	0.14286
204	287	0.14286
136	287	0.28571
301	287	0.14286
13	171	0.14286
24	208	0.14286
42	149	0.14286
95	287	0.28571
135	287	0.14286
158	287	0.14286
153	287	0.14286
40	287	0.14286
180	287	0.14286
232	131	0.14286
230	287	0.14286
253	230	0.14286
300	287	0.14286
119	287	0.14286
269	208	0.14286
96	172	0.14286
232	164	0.14286
98	287	0.14286
179	287	0.14286
99	287	0.14286
232	120	0.14286
66	287	0.14286
178	287	0.14286
284	287	0.14286
154	172	0.14286
8	287	0.14286
23	287	0.14286
231	287	0.14286
97	208	0.14286
167	287	0.14286
155	287	0.14286
9	287	0.14286
285	287	0.14286
