# Supplementary material for: Multilayer network analysis of FMD transmission and containment among beef cattle farms
Source: Sci Rep. 2022 Sep 20;12:15679. doi: 10.1038/s41598-022-19981-0 (PMC9489691; doi:10.1038/s41598-022-19981-0)
Supplement: Supplementary file 1 — Supplementary Information. [file 41598_2022_19981_MOESM1_ESM.zip › 1 networks/Truck visits networks/Truck47.txt]

204	15	0.14286
73	27	0.14286
285	32	0.14286
8	33	0.14286
73	50	0.14286
156	113	0.14286
157	165	0.14286
178	183	0.14286
230	193	0.14286
22	199	0.14286
255	274	0.14286
285	282	0.14286
24	282	0.14286
42	282	0.14286
119	210	0.14286
136	199	0.14286
153	92	0.14286
300	113	0.14286
158	27	0.14286
13	15	0.14286
7	199	0.14286
300	27	0.14286
154	27	0.28571
21	194	0.14286
119	165	0.14286
213	274	0.14286
202	235	0.14286
300	239	0.14286
274	240	0.14286
231	100	0.14286
233	100	0.14286
234	46	0.14286
204	5	0.14286
236	100	0.14286
179	53	0.14286
167	100	0.14286
40	103	0.14286
158	105	0.14286
135	38	0.14286
96	100	0.28571
73	239	0.28571
7	239	0.14286
99	240	0.14286
204	239	0.28571
284	239	0.57143
285	239	0.71429
112	239	0.14286
99	206	0.14286
179	175	0.14286
136	105	0.14286
300	103	0.14286
21	100	0.42857
9	100	0.28571
269	100	0.14286
230	93	0.14286
135	84	0.14286
153	46	0.42857
157	44	0.14286
255	13	0.14286
99	11	0.14286
235	5	0.14286
178	103	0.14286
41	84	0.14286
119	100	0.14286
203	84	0.14286
163	103	0.14286
97	239	0.14286
13	206	0.14286
66	240	0.14286
301	44	0.14286
203	100	0.14286
232	44	0.14286
73	46	0.14286
98	100	0.14286
99	116	0.14286
180	11	0.14286
22	105	0.14286
95	239	0.14286
203	93	0.14286
163	44	0.14286
285	100	0.14286
23	100	0.14286
154	100	0.14286
155	118	0.14286
8	239	0.14286
285	118	0.14286
158	19	0.14286
136	28	0.14286
163	34	0.14286
274	49	0.42857
66	49	0.14286
136	69	0.14286
119	79	0.14286
96	79	0.14286
253	98	0.14286
98	102	0.14286
97	143	0.14286
204	150	0.14286
204	182	0.14286
21	34	0.14286
42	79	0.14286
96	102	0.14286
135	79	0.14286
151	96	0.14286
179	79	0.14286
204	152	0.14286
233	79	0.14286
284	143	0.14286
153	79	0.42857
22	49	0.14286
42	34	0.14286
135	19	0.14286
167	34	0.14286
180	102	0.14286
22	65	0.14286
7	49	0.14286
97	182	0.14286
269	49	0.14286
230	79	0.14286
95	102	0.14286
40	49	0.14286
136	79	0.14286
22	79	0.14286
285	19	0.14286
237	34	0.14286
73	79	0.14286
300	79	0.14286
178	79	0.14286
154	102	0.14286
231	79	0.14286
203	79	0.14286
253	21	0.14286
231	195	0.14286
237	85	0.14286
40	72	0.14286
136	195	0.14286
112	85	0.14286
98	85	0.14286
73	293	0.14286
230	293	0.14286
96	247	0.14286
163	195	0.14286
178	195	0.14286
42	195	0.14286
21	195	0.14286
155	144	0.14286
179	126	0.14286
155	117	0.14286
179	89	0.14286
274	85	0.14286
99	85	0.14286
119	72	0.14286
285	47	0.14286
88	21	0.14286
217	40	0.14286
158	195	0.14286
154	85	0.14286
22	72	0.14286
23	85	0.14286
155	195	0.42857
230	247	0.14286
301	85	0.14286
179	195	0.42857
135	195	0.14286
7	117	0.14286
167	85	0.14286
284	195	0.14286
300	85	0.14286
269	85	0.14286
40	195	0.14286
66	195	0.14286
285	85	0.14286
23	10	0.14286
135	12	0.14286
156	14	0.57143
95	14	0.71429
155	55	0.14286
154	56	0.14286
204	71	0.14286
24	71	0.14286
95	71	1
42	71	0.14286
73	81	0.14286
95	122	0.42857
95	123	1.2857
157	145	0.14286
95	148	0.14286
157	161	0.14286
95	184	0.28571
95	254	0.14286
95	289	0.14286
95	291	0.57143
7	71	0.14286
21	71	0.14286
9	56	0.14286
96	81	0.14286
112	71	0.14286
135	122	0.42857
153	122	0.14286
41	56	0.14286
236	12	0.14286
269	14	0.14286
274	71	0.14286
284	71	0.14286
73	56	0.14286
95	81	0.14286
167	145	0.14286
40	55	0.14286
99	56	0.14286
99	10	0.14286
95	187	0.14286
40	56	0.14286
95	190	0.14286
237	55	0.14286
178	71	0.14286
179	12	0.14286
230	122	0.14286
233	71	0.14286
66	6	0.14286
97	71	0.14286
285	56	0.14286
95	246	0.14286
119	55	0.14286
20	71	0.14286
22	71	0.14286
231	56	0.14286
180	12	0.14286
235	31	0.14286
230	31	0.14286
179	61	0.14286
40	31	0.14286
156	48	0.14286
136	31	0.14286
119	61	0.14286
112	48	0.28571
73	31	0.14286
42	31	0.14286
153	75	0.14286
157	64	0.14286
155	61	0.14286
153	48	0.14286
231	31	0.14286
274	31	0.14286
98	31	0.14286
88	7	0.14286
66	3	0.14286
167	48	0.14286
154	61	0.14286
97	31	0.14286
96	31	0.14286
203	31	0.14286
98	3	0.28571
41	48	0.14286
253	7	0.14286
21	31	0.14286
95	31	0.14286
135	31	0.14286
236	48	0.14286
269	31	0.14286
7	31	0.14286
233	31	0.14286
158	31	0.14286
285	48	0.14286
300	3	0.14286
237	31	0.14286
284	31	0.14286
