# Supplementary material for: Multilayer network analysis of FMD transmission and containment among beef cattle farms
Source: Sci Rep. 2022 Sep 20;12:15679. doi: 10.1038/s41598-022-19981-0 (PMC9489691; doi:10.1038/s41598-022-19981-0)
Supplement: Supplementary file 1 — Supplementary Information. [file 41598_2022_19981_MOESM1_ESM.zip › 1 networks/Truck visits networks/Truck48.txt]

301	27	0.28571
284	67	1
230	15	0.14286
237	11	0.14286
180	116	0.28571
40	189	0.14286
157	91	0.14286
136	123	0.14286
119	11	0.14286
112	80	0.14286
234	264	0.14286
7	171	0.14286
231	91	0.14286
95	82	0.14286
204	80	0.14286
41	69	0.14286
230	27	0.71429
253	23	0.14286
154	11	0.14286
231	296	0.14286
156	80	0.14286
41	80	0.14286
274	11	0.14286
129	21	0.14286
235	91	0.14286
73	11	0.14286
284	17	0.14286
7	37	0.14286
98	102	0.14286
95	127	0.14286
88	136	0.14286
23	191	0.14286
269	191	0.14286
9	239	0.14286
155	239	0.14286
99	239	0.14286
21	241	0.14286
285	241	0.14286
301	241	0.14286
66	261	0.14286
7	102	0.14286
22	241	0.14286
97	241	0.42857
135	239	0.14286
157	241	0.14286
40	241	0.14286
167	241	0.28571
234	241	0.14286
269	241	0.14286
284	127	0.14286
300	241	0.14286
179	241	0.14286
232	287	0.14286
154	127	0.14286
41	239	0.14286
42	239	0.14286
180	241	0.14286
269	102	0.28571
153	241	0.14286
233	239	0.14286
112	241	0.14286
20	239	0.14286
73	239	0.14286
24	191	0.14286
156	241	0.14286
231	239	0.14286
230	241	0.14286
158	239	0.28571
237	239	0.14286
96	241	0.14286
23	239	0.14286
8	241	0.14286
66	241	0.14286
119	239	0.14286
284	118	0.14286
232	276	0.28571
234	276	0.14286
230	141	0.14286
154	276	0.14286
119	141	0.14286
284	282	0.28571
167	276	0.14286
20	276	0.14286
73	276	0.14286
220	274	0.14286
231	199	0.14286
7	186	0.14286
9	177	0.14286
237	142	0.14286
157	141	0.14286
98	103	0.14286
274	76	0.14286
232	51	0.14286
284	38	0.14286
203	141	0.14286
135	276	0.14286
203	262	0.14286
233	141	0.14286
156	186	0.14286
155	276	0.14286
95	276	0.14286
203	76	0.14286
24	276	0.14286
269	276	0.14286
158	276	0.14286
203	199	0.14286
21	276	0.14286
8	276	0.14286
230	32	0.14286
98	44	0.14286
98	49	0.42857
285	53	0.14286
98	56	0.14286
284	84	0.14286
42	105	0.14286
22	106	0.28571
97	106	0.14286
156	168	0.14286
40	172	0.14286
96	176	0.14286
284	195	0.85714
98	197	0.14286
154	200	0.14286
237	229	0.14286
23	240	0.14286
301	240	0.14286
285	243	0.71429
41	267	0.14286
231	270	0.14286
73	270	0.14286
156	273	0.14286
7	280	0.14286
88	285	0.14286
13	270	0.14286
24	71	0.14286
42	267	0.14286
96	168	0.14286
112	240	0.14286
135	273	0.14286
153	168	0.42857
40	137	0.14286
167	267	0.14286
179	270	0.14286
204	44	0.14286
233	86	0.14286
269	243	0.14286
284	86	0.14286
300	240	0.14286
9	240	0.28571
40	56	0.14286
255	285	0.14286
7	270	0.28571
284	168	0.14286
95	240	0.14286
157	270	0.14286
156	270	0.14286
232	71	0.14286
21	168	0.14286
129	269	0.14286
42	150	0.14286
178	270	0.14286
158	273	0.14286
42	86	0.14286
155	270	0.14286
119	270	0.14286
232	44	0.14286
235	273	0.14286
285	240	0.14286
203	270	0.14286
230	43	0.14286
40	10	0.14286
99	43	0.14286
135	43	0.14286
96	43	0.14286
8	43	0.14286
42	79	0.42857
20	295	0.14286
7	43	0.14286
129	301	0.14286
178	288	0.14286
274	265	0.14286
231	210	0.14286
73	206	0.14286
232	206	0.14286
167	201	0.14286
24	188	0.14286
285	152	0.14286
274	107	0.14286
167	100	0.14286
9	100	0.14286
41	100	0.14286
153	79	0.14286
285	43	0.28571
41	43	1
23	43	0.14286
154	206	0.14286
95	43	0.14286
158	43	0.14286
88	235	0.14286
119	79	0.14286
203	43	0.14286
13	206	0.14286
98	43	0.14286
21	43	0.14286
157	188	0.14286
156	100	0.14286
42	43	0.14286
237	43	0.14286
234	100	0.14286
233	79	0.14286
136	34	0.14286
22	100	0.14286
7	206	0.14286
155	100	0.14286
163	206	0.14286
284	3	0.14286
66	46	0.14286
180	85	0.14286
66	94	0.14286
99	109	0.14286
156	120	0.14286
42	120	0.14286
135	122	0.14286
41	143	0.14286
95	164	0.14286
269	170	0.14286
163	173	0.14286
274	192	0.14286
8	194	0.14286
119	251	0.14286
96	268	0.14286
88	300	0.14286
20	36	0.14286
95	256	0.14286
136	170	0.14286
155	170	0.14286
167	251	0.14286
179	170	0.14286
230	120	0.14286
274	251	0.28571
284	278	0.28571
73	122	0.14286
136	46	0.14286
234	122	0.14286
158	170	0.14286
274	120	0.71429
22	254	0.14286
97	120	0.14286
40	46	0.14286
284	110	0.14286
157	268	0.14286
231	254	0.14286
21	251	0.14286
112	120	0.14286
285	170	0.14286
284	64	0.14286
95	122	0.14286
66	122	0.14286
13	120	0.14286
153	120	0.14286
66	85	0.14286
284	36	0.14286
66	18	0.14286
154	120	0.14286
