# Supplementary material for: Multilayer network analysis of FMD transmission and containment among beef cattle farms
Source: Sci Rep. 2022 Sep 20;12:15679. doi: 10.1038/s41598-022-19981-0 (PMC9489691; doi:10.1038/s41598-022-19981-0)
Supplement: Supplementary file 1 — Supplementary Information. [file 41598_2022_19981_MOESM1_ESM.zip › 1 networks/Truck visits networks/Truck49.txt]

232	49	0.14286
179	106	0.14286
42	126	0.14286
285	137	0.14286
274	175	0.14286
135	185	0.14286
158	262	0.14286
24	277	0.14286
9	106	0.14286
73	34	0.14286
96	262	0.14286
154	201	0.14286
41	49	0.14286
179	126	0.14286
236	49	0.14286
255	235	0.14286
284	32	0.14286
98	126	0.14286
285	126	0.14286
13	185	0.14286
21	49	0.14286
203	262	0.14286
99	185	0.14286
253	235	0.14286
153	106	0.14286
204	262	0.14286
300	67	0.14286
269	67	0.14286
234	55	0.14286
204	67	0.14286
237	67	0.14286
40	67	1.5714
153	92	0.14286
119	67	2.1429
66	67	0.14286
95	67	2.1429
285	67	0.14286
42	67	0.14286
24	168	0.14286
13	193	0.14286
178	168	0.14286
22	125	0.14286
95	125	0.28571
13	101	0.14286
129	98	0.14286
167	92	0.14286
231	67	0.14286
23	67	0.14286
8	67	0.14286
284	67	0.85714
155	55	0.14286
151	23	0.14286
153	168	0.14286
156	92	0.14286
73	55	0.14286
203	55	0.14286
98	67	0.14286
20	67	0.28571
7	125	0.42857
158	125	0.14286
163	168	0.14286
112	125	0.14286
97	67	0.14286
135	67	0.14286
179	55	0.14286
232	55	0.14286
21	67	0.14286
274	67	0.14286
235	67	0.14286
154	67	0.28571
96	67	0.14286
230	125	0.14286
301	67	0.14286
157	125	0.14286
129	13	0.14286
233	17	0.14286
230	19	0.14286
204	27	0.14286
41	37	0.14286
13	53	0.14286
7	116	0.14286
40	116	0.14286
73	120	0.14286
234	127	0.14286
21	140	0.14286
42	116	0.14286
97	56	0.14286
112	120	0.14286
156	116	0.14286
23	127	0.14286
179	19	0.14286
237	120	0.14286
269	51	0.14286
284	140	0.14286
98	37	0.14286
285	116	0.14286
232	19	0.14286
96	37	0.14286
22	17	0.14286
274	120	0.14286
178	116	0.14286
135	116	0.14286
285	37	0.14286
66	120	0.14286
255	13	0.14286
153	37	0.14286
95	116	0.14286
231	116	0.14286
269	116	0.14286
155	116	0.14286
269	18	0.14286
255	9	0.14286
237	82	0.14286
179	10	0.14286
40	82	0.14286
154	43	0.14286
129	42	0.14286
98	82	0.14286
8	100	0.14286
22	121	0.14286
153	161	0.42857
153	147	0.14286
153	122	0.14286
73	121	0.14286
73	100	0.14286
97	82	0.14286
41	72	0.14286
119	43	0.14286
9	43	0.14286
235	18	0.14286
167	10	0.14286
153	43	0.14286
42	82	0.14286
21	147	0.14286
284	121	0.14286
95	43	0.14286
178	72	0.14286
284	10	0.14286
153	142	0.14286
13	18	0.14286
7	82	0.14286
135	43	0.14286
157	43	0.14286
66	100	0.14286
253	9	0.14286
155	82	0.14286
180	82	0.14286
112	43	0.14286
285	18	0.14286
233	43	0.14286
230	82	0.14286
231	43	0.14286
274	43	0.14286
22	29	0.14286
285	29	3.2857
98	29	0.14286
285	35	0.14286
129	40	0.14286
156	44	0.14286
158	69	0.14286
154	86	0.14286
135	90	0.28571
255	136	0.14286
284	141	0.14286
230	169	0.42857
230	191	0.28571
119	191	0.14286
167	242	0.14286
231	242	0.14286
301	242	0.14286
284	278	0.14286
284	296	0.14286
7	169	0.14286
24	190	0.14286
42	191	0.14286
95	86	0.14286
157	191	0.14286
40	29	0.14286
233	29	0.14286
284	209	0.14286
301	44	0.14286
96	242	0.28571
41	29	0.14286
220	40	0.14286
73	44	0.14286
230	86	0.14286
97	29	0.14286
66	191	0.14286
274	90	0.14286
155	29	0.14286
301	148	0.14286
235	242	0.14286
269	29	0.14286
99	191	0.14286
8	29	0.14286
153	242	0.14286
158	191	0.14286
13	169	0.14286
178	29	0.14286
20	242	0.14286
230	242	0.14286
21	29	0.14286
300	241	0.14286
284	195	0.42857
284	91	0.14286
274	241	0.14286
236	63	0.14286
167	80	0.14286
153	76	0.14286
135	84	0.14286
97	76	0.14286
285	89	0.14286
42	241	0.14286
24	76	0.14286
13	241	0.14286
20	268	0.14286
301	266	0.14286
179	245	0.14286
7	241	0.28571
233	241	0.14286
284	241	1.1429
269	241	0.14286
22	84	0.14286
97	80	0.14286
95	79	0.14286
40	76	0.14286
66	63	0.14286
253	8	0.14286
21	3	0.14286
98	245	0.14286
112	241	0.14286
41	80	0.14286
157	79	0.28571
230	63	0.14286
155	76	0.14286
21	76	0.14286
129	7	0.14286
154	80	0.14286
99	241	0.14286
9	245	0.14286
236	195	0.14286
156	79	0.14286
231	84	0.14286
119	76	0.14286
285	241	0.28571
285	80	0.42857
235	241	0.14286
73	241	0.14286
237	76	0.14286
274	79	0.14286
232	76	0.14286
135	241	0.14286
234	79	0.14286
203	241	0.14286
