# Supplementary material for: Multilayer network analysis of FMD transmission and containment among beef cattle farms
Source: Sci Rep. 2022 Sep 20;12:15679. doi: 10.1038/s41598-022-19981-0 (PMC9489691; doi:10.1038/s41598-022-19981-0)
Supplement: Supplementary file 1 — Supplementary Information. [file 41598_2022_19981_MOESM1_ESM.zip › 1 networks/Truck visits networks/Truck50.txt]

274	271	0.14286
255	66	0.14286
233	258	0.14286
204	239	0.14286
180	128	0.14286
99	120	0.14286
112	271	0.14286
96	128	0.14286
42	128	0.14286
232	271	0.57143
8	271	0.14286
285	268	0.14286
73	258	0.14286
40	239	0.14286
167	172	0.14286
231	128	0.14286
204	120	0.42857
153	120	0.14286
119	106	0.14286
237	101	0.14286
9	91	0.14286
73	76	0.14286
129	66	0.14286
253	97	0.14286
203	239	0.28571
154	239	0.14286
13	271	0.14286
156	120	0.14286
179	271	0.28571
235	239	0.14286
7	120	0.14286
284	78	0.14286
95	78	0.28571
40	90	0.14286
9	118	0.14286
237	126	0.14286
24	126	0.14286
285	126	0.14286
135	187	0.14286
153	257	0.14286
42	257	0.14286
129	269	0.14286
97	287	0.14286
21	126	0.28571
66	164	0.14286
119	257	0.14286
154	257	0.14286
23	257	0.14286
180	78	0.14286
236	126	0.14286
204	257	0.14286
233	126	0.28571
234	126	0.14286
136	78	0.42857
40	126	0.28571
97	126	0.14286
21	187	0.14286
212	269	0.14286
98	257	0.14286
158	126	0.14286
163	126	0.14286
230	257	0.14286
112	187	0.14286
155	126	0.14286
95	257	0.28571
73	78	0.14286
22	126	0.14286
203	126	0.14286
157	78	0.14286
231	257	0.14286
269	126	0.14286
7	78	0.14286
20	126	0.14286
300	259	0.14286
274	162	0.14286
230	238	0.14286
237	259	0.14286
179	238	0.14286
167	261	0.14286
40	259	0.14286
154	238	0.14286
112	259	0.14286
95	67	2.7143
96	67	0.14286
24	259	0.14286
40	273	0.14286
99	259	0.14286
178	248	0.42857
66	247	0.14286
7	238	0.14286
232	238	0.14286
41	238	0.14286
167	196	0.28571
22	185	0.14286
253	179	0.14286
95	159	4.1429
95	140	0.57143
119	67	0.14286
274	55	0.14286
95	16	0.14286
95	11	0.14286
95	10	0.14286
42	238	0.14286
98	140	0.14286
233	67	0.14286
178	259	0.14286
20	196	0.14286
155	238	0.14286
73	196	0.14286
274	29	0.14286
156	238	0.14286
9	238	0.14286
203	259	0.14286
97	238	0.14286
153	67	0.14286
235	248	0.14286
66	238	0.14286
21	248	0.14286
234	238	0.14286
285	196	0.14286
284	238	0.14286
167	248	0.14286
157	238	0.14286
95	37	0.14286
95	47	1.1429
95	54	0.14286
95	94	0.14286
112	121	0.28571
230	125	0.14286
135	125	0.14286
24	137	0.14286
41	147	0.14286
119	169	0.14286
156	169	0.14286
40	195	0.14286
153	201	0.14286
234	224	0.14286
98	226	0.14286
22	229	0.14286
97	242	0.14286
253	274	0.14286
95	277	0.57143
7	160	0.14286
20	224	0.14286
95	85	0.14286
112	254	0.14286
153	169	0.14286
40	251	0.14286
180	243	0.14286
204	169	0.14286
233	242	0.14286
255	236	0.14286
73	125	0.71429
95	72	0.14286
112	242	0.14286
155	169	0.14286
153	125	0.14286
232	169	0.14286
41	125	0.14286
40	147	0.14286
95	33	0.14286
180	242	0.14286
98	169	0.28571
167	169	0.14286
231	125	0.28571
231	141	0.14286
7	147	0.14286
203	121	0.14286
42	169	0.14286
284	147	0.14286
285	125	0.14286
20	169	0.14286
274	125	0.14286
154	125	0.14286
284	150	0.14286
231	161	0.14286
230	124	0.14286
179	161	0.14286
167	124	0.14286
41	65	0.14286
153	161	0.14286
135	184	0.14286
119	139	0.14286
95	161	0.14286
285	161	0.14286
9	124	0.14286
42	222	0.14286
253	301	0.14286
41	252	0.85714
203	228	0.14286
154	184	0.28571
22	161	0.28571
21	161	0.14286
40	161	0.14286
155	139	0.14286
42	124	0.28571
41	83	0.14286
41	53	0.14286
41	52	0.28571
41	12	0.14286
20	139	0.42857
112	161	0.14286
8	184	0.14286
98	139	0.14286
156	139	0.14286
269	161	0.14286
203	161	0.14286
235	161	0.14286
97	252	0.14286
204	161	0.14286
7	161	0.14286
157	184	0.14286
23	139	0.14286
274	161	0.14286
20	184	0.14286
233	139	0.14286
180	161	0.14286
237	161	0.14286
284	139	0.14286
95	34	0.14286
119	38	0.14286
157	51	0.14286
167	104	0.14286
235	104	0.14286
96	104	0.14286
163	104	0.14286
231	117	0.14286
284	117	0.14286
236	123	0.14286
203	130	0.14286
156	130	0.14286
274	134	0.14286
129	203	0.14286
24	215	0.14286
269	288	0.14286
13	117	0.14286
20	117	0.14286
9	117	0.14286
285	117	0.14286
98	51	0.14286
112	104	0.14286
153	134	0.14286
40	262	0.14286
178	104	0.14286
230	209	0.14286
255	112	0.14286
203	104	0.14286
157	92	0.14286
40	215	0.14286
233	51	0.14286
269	51	0.14286
41	104	0.14286
40	51	0.14286
21	130	0.14286
135	117	0.14286
99	130	0.14286
66	104	0.14286
155	104	0.14286
230	117	0.14286
73	104	0.14286
269	38	0.14286
23	104	0.14286
179	130	0.14286
237	117	0.14286
153	117	0.14286
97	104	0.14286
232	104	0.14286
180	130	0.14286
