# Supplementary material for: Multilayer network analysis of FMD transmission and containment among beef cattle farms
Source: Sci Rep. 2022 Sep 20;12:15679. doi: 10.1038/s41598-022-19981-0 (PMC9489691; doi:10.1038/s41598-022-19981-0)
Supplement: Supplementary file 1 — Supplementary Information. [file 41598_2022_19981_MOESM1_ESM.zip › 1 networks/Truck visits networks/Truck51.txt]

95	78	1.2857
157	83	0.14286
40	87	0.14286
40	116	0.14286
204	121	0.14286
285	124	0.57143
154	126	0.14286
157	148	0.14286
180	170	0.14286
95	224	0.14286
236	239	0.14286
73	257	0.14286
153	258	0.14286
178	258	0.14286
40	263	0.14286
129	269	0.14286
232	273	0.14286
7	116	0.14286
13	239	0.14286
9	105	0.14286
112	239	0.14286
158	258	0.14286
179	273	0.14286
234	226	0.14286
269	273	0.14286
274	258	0.14286
284	137	0.14286
231	257	0.14286
97	258	0.14286
66	263	0.14286
20	257	0.14286
204	87	0.14286
96	239	0.42857
180	239	0.28571
269	239	0.14286
230	258	0.14286
21	263	0.14286
95	258	0.14286
23	257	0.14286
203	258	0.14286
284	289	0.14286
231	271	0.14286
179	271	0.14286
23	270	0.14286
40	271	0.42857
73	30	0.14286
42	271	0.14286
22	30	0.14286
204	271	0.14286
119	271	2.1429
41	271	0.14286
285	271	0.85714
155	270	0.14286
95	270	0.85714
119	267	0.14286
24	252	0.14286
119	184	0.14286
8	30	0.14286
285	30	2.7143
66	30	0.14286
96	11	0.14286
95	5	0.14286
97	30	0.14286
158	5	0.14286
180	252	0.14286
235	30	0.14286
230	267	0.14286
157	270	0.14286
232	30	0.14286
274	5	0.14286
112	271	0.14286
180	271	0.14286
7	271	0.14286
167	6	0.14286
66	27	0.14286
232	57	0.14286
66	57	0.14286
95	79	0.14286
284	85	0.14286
284	130	0.14286
284	159	2.4286
95	242	1.2857
203	248	0.14286
95	254	0.14286
284	278	0.28571
7	57	0.14286
13	79	0.14286
20	242	0.14286
9	248	0.14286
285	57	0.14286
66	53	0.14286
129	8	0.14286
40	242	0.14286
180	79	0.14286
236	57	0.14286
223	8	0.14286
96	79	0.14286
153	79	0.14286
8	57	0.14286
98	57	0.14286
157	27	0.14286
155	57	0.14286
300	79	0.14286
233	79	0.14286
41	6	0.14286
112	6	0.14286
8	52	0.14286
97	57	0.14286
230	57	0.14286
178	57	0.14286
230	248	0.28571
99	57	0.14286
163	242	0.14286
235	79	0.14286
24	57	0.14286
119	57	0.14286
23	57	0.14286
22	57	0.14286
301	57	0.14286
204	57	0.14286
230	264	0.14286
178	169	0.14286
167	276	0.14286
153	150	0.14286
112	47	0.14286
24	276	0.14286
284	276	0.14286
98	169	0.14286
274	76	0.14286
66	55	0.14286
179	48	0.14286
42	47	0.14286
95	55	0.14286
158	222	0.14286
97	276	0.14286
41	55	0.14286
203	169	0.14286
20	169	0.14286
22	169	0.14286
119	55	0.14286
157	276	0.14286
73	169	0.14286
255	23	0.14286
95	33	0.42857
20	67	0.14286
7	67	0.14286
112	67	0.14286
285	67	0.14286
95	102	0.28571
66	120	0.14286
135	134	0.14286
157	140	0.14286
153	152	0.14286
119	228	0.14286
153	247	0.14286
119	259	0.14286
13	67	0.14286
21	3	0.14286
95	140	0.14286
111	23	0.14286
119	196	0.14286
153	120	0.42857
163	120	0.14286
178	67	0.14286
204	120	0.14286
234	67	0.14286
230	67	0.14286
284	67	0.28571
300	67	0.14286
167	140	0.14286
40	67	0.42857
95	165	0.14286
155	140	0.14286
41	67	0.14286
179	120	0.14286
153	259	0.14286
236	33	0.14286
8	67	0.14286
231	67	0.14286
232	120	0.14286
156	67	0.28571
21	67	0.14286
23	120	0.14286
274	67	0.14286
97	67	0.28571
98	67	0.14286
22	120	0.14286
99	67	0.14286
203	67	0.14286
235	165	0.14286
96	67	0.14286
230	68	0.14286
236	68	0.14286
178	68	0.28571
180	183	0.14286
41	238	0.14286
157	183	0.14286
135	183	0.14286
119	68	0.14286
112	68	0.14286
95	283	0.14286
73	68	0.14286
21	68	0.14286
13	68	0.14286
237	283	0.14286
269	238	0.28571
269	183	0.14286
153	139	0.14286
269	94	0.14286
235	68	0.14286
204	68	0.42857
158	68	0.28571
99	68	0.14286
300	68	0.57143
284	68	1.1429
7	59	0.14286
220	9	0.14286
155	68	0.14286
129	9	0.14286
285	238	0.14286
98	68	0.14286
40	59	0.14286
22	68	0.14286
231	68	0.14286
274	68	0.14286
20	68	0.14286
179	59	0.14286
232	238	0.14286
66	59	0.14286
96	68	0.14286
66	128	0.14286
23	68	0.14286
8	68	0.14286
66	238	0.14286
167	68	0.14286
97	68	0.14286
