# Supplementary material for: Multilayer network analysis of FMD transmission and containment among beef cattle farms
Source: Sci Rep. 2022 Sep 20;12:15679. doi: 10.1038/s41598-022-19981-0 (PMC9489691; doi:10.1038/s41598-022-19981-0)
Supplement: Supplementary file 1 — Supplementary Information. [file 41598_2022_19981_MOESM1_ESM.zip › 1 networks/Truck visits networks/Truck52.txt]

230	57	0.14286
204	57	0.14286
41	143	0.14286
157	215	0.14286
136	79	0.14286
73	187	0.14286
119	280	0.14286
136	201	0.14286
284	187	0.14286
236	176	0.14286
21	170	0.14286
40	140	0.14286
95	79	0.14286
203	57	0.14286
9	52	0.14286
88	21	0.14286
156	79	0.14286
178	280	0.14286
234	79	0.14286
284	176	0.14286
232	187	0.14286
269	48	0.14286
230	75	0.14286
98	75	0.14286
20	208	0.14286
253	269	0.14286
40	271	0.14286
233	275	0.28571
236	275	0.14286
99	275	0.42857
179	275	0.28571
41	275	0.42857
203	276	0.28571
22	276	0.14286
156	282	0.14286
24	290	0.14286
119	290	0.14286
13	295	0.14286
21	75	0.14286
73	75	0.14286
95	48	0.14286
112	282	0.14286
136	275	0.14286
158	185	0.14286
154	275	0.28571
23	275	0.14286
178	271	0.14286
231	55	0.14286
234	276	0.14286
255	235	0.14286
284	267	0.14286
300	267	0.14286
129	269	0.14286
66	75	0.14286
135	75	0.14286
42	75	0.14286
155	290	0.28571
235	48	0.14286
153	275	0.14286
97	75	0.14286
301	271	0.14286
285	282	0.14286
204	271	0.14286
88	269	0.14286
232	275	0.14286
274	75	0.14286
157	282	0.14286
167	276	0.14286
20	75	0.14286
155	275	0.28571
13	75	0.14286
20	275	0.14286
301	75	0.14286
284	242	0.14286
230	228	0.14286
180	242	0.14286
41	242	0.14286
158	242	0.14286
112	211	0.14286
95	242	0.14286
285	83	0.14286
9	242	0.14286
21	242	0.14286
13	113	0.14286
7	242	0.14286
151	284	0.14286
235	242	0.14286
231	242	0.28571
237	242	0.14286
96	242	0.42857
179	242	0.14286
301	211	0.14286
167	148	0.14286
167	113	0.14286
40	113	0.14286
230	101	0.14286
285	90	0.14286
178	242	0.14286
157	113	0.14286
66	266	0.14286
8	242	0.14286
232	90	0.14286
99	242	0.14286
153	242	0.14286
20	242	0.14286
73	242	0.14286
23	113	0.14286
233	242	0.14286
135	242	0.14286
204	242	0.14286
236	242	0.14286
22	242	0.14286
97	242	0.14286
274	242	0.14286
155	242	0.14286
8	80	0.14286
285	87	0.14286
20	92	0.14286
285	116	0.57143
73	165	0.14286
21	206	0.14286
112	222	0.14286
167	239	0.14286
158	239	0.14286
119	239	0.14286
180	239	0.14286
135	252	0.14286
13	239	0.14286
20	229	0.14286
9	239	0.14286
73	216	0.14286
112	92	0.14286
88	230	0.14286
153	226	0.14286
41	239	0.14286
23	239	0.14286
230	239	0.14286
253	230	0.14286
274	87	0.14286
300	239	0.14286
178	239	0.14286
285	206	0.14286
285	252	0.14286
232	239	0.14286
284	92	0.14286
73	87	0.14286
129	230	0.14286
112	80	0.14286
99	239	0.14286
95	239	0.14286
22	239	0.14286
179	87	0.14286
98	239	0.14286
231	239	0.14286
66	239	0.14286
156	239	0.14286
7	239	0.14286
233	239	0.14286
97	239	0.14286
230	121	0.14286
180	30	0.14286
163	121	0.14286
153	27	0.14286
96	121	0.14286
20	278	0.14286
7	166	0.14286
129	285	0.14286
232	278	0.14286
158	278	0.14286
119	278	0.14286
66	273	0.14286
66	265	0.14286
179	263	0.14286
237	256	0.14286
95	238	3.5714
21	166	0.14286
178	121	0.28571
285	121	0.14286
98	53	0.14286
95	49	0.85714
95	31	1.2857
167	30	0.14286
98	27	0.14286
22	27	0.14286
40	278	0.14286
95	30	0.71429
255	285	0.14286
155	278	0.14286
95	166	0.14286
179	121	0.28571
232	30	0.14286
41	278	0.14286
9	256	0.14286
13	121	0.14286
112	30	0.14286
233	166	0.14286
274	278	0.14286
99	263	0.14286
204	278	0.14286
234	278	0.14286
23	121	0.14286
231	30	0.14286
8	278	0.14286
97	278	0.14286
274	82	0.28571
7	84	0.14286
274	102	0.14286
112	105	0.14286
20	196	0.14286
158	247	0.14286
21	248	0.14286
42	248	0.14286
97	254	0.14286
119	270	1.5714
98	270	0.28571
234	279	0.14286
285	279	0.28571
129	300	0.14286
24	196	0.14286
9	248	0.14286
95	105	0.14286
96	268	0.14286
135	279	0.14286
158	196	0.14286
40	270	0.14286
167	279	0.14286
230	270	0.14286
274	105	0.14286
73	196	0.14286
22	196	0.14286
95	254	0.14286
155	248	0.14286
119	254	0.14286
8	270	0.14286
274	248	0.14286
233	254	0.14286
179	279	0.14286
88	301	0.14286
23	84	0.14286
178	270	0.14286
41	270	0.14286
274	67	0.14286
284	254	0.14286
95	196	0.14286
231	248	0.14286
66	270	0.14286
232	279	0.14286
