# Supplementary material for: Multilayer network analysis of FMD transmission and containment among beef cattle farms
Source: Sci Rep. 2022 Sep 20;12:15679. doi: 10.1038/s41598-022-19981-0 (PMC9489691; doi:10.1038/s41598-022-19981-0)
Supplement: Supplementary file 1 — Supplementary Information. [file 41598_2022_19981_MOESM1_ESM.zip › 2 results/1 Outbreak cases for DCN DICN DICSIN/Outbreak cases of DCN.txt]

4
4
7
20
6
4
8
5
5
7
4
9
10
4
4
4
6
9
4
6
4
10
8
4
4
6
7
5
21
4
5
5
10
6
4
13
4
9
4
4
23
8
4
6
4
4
9
4
13
8
37
9
6
4
4
4
5
17
6
5
4
4
54
5
4
4
6
18
7
7
10
5
4
5
10
15
6
7
15
35
4
5
6
5
6
71
6
5
29
4
5
4
4
4
5
7
6
14
19
11
4
4
11
25
7
5
4
6
5
4
4
16
24
55
7
4
8
5
67
48
19
4
27
10
5
8
5
5
5
5
5
6
10
4
4
7
10
4
38
5
28
9
4
4
4
4
5
11
4
10
4
4
75
5
7
7
6
19
5
4
9
13
6
18
15
55
4
4
10
10
4
6
6
4
10
7
6
4
4
5
4
20
6
4
4
30
4
6
10
20
4
5
43
25
5
37
5
5
5
18
4
8
25
8
4
5
9
6
4
9
4
22
4
5
8
30
10
5
77
22
31
4
49
4
6
12
19
12
4
4
5
6
6
5
4
9
5
4
6
4
5
4
13
6
7
11
4
4
5
9
5
12
35
11
4
40
5
103
26
4
31
6
69
18
4
13
4
40
10
7
4
20
4
4
5
4
4
4
7
10
5
11
10
4
5
5
21
9
5
4
5
5
5
4
66
6
4
36
5
4
28
10
49
5
4
65
99
30
15
4
4
20
19
4
31
5
4
4
18
5
4
10
5
4
16
4
18
5
7
10
4
4
5
4
9
4
5
4
22
4
5
24
10
6
34
4
4
5
46
4
6
7
7
5
4
4
4
34
4
9
6
5
47
40
23
4
19
22
20
4
4
31
5
23
4
43
22
4
4
6
4
4
4
4
5
10
4
7
14
5
4
7
4
6
4
4
7
13
6
4
10
57
7
4
4
7
4
5
6
25
5
4
27
4
31
19
27
15
4
4
7
8
11
4
7
5
4
4
4
8
8
23
4
4
4
4
6
6
38
5
9
7
6
7
11
5
40
53
4
15
5
30
9
20
24
4
4
4
11
4
4
4
31
4
15
14
9
5
9
34
5
4
21
7
4
31
12
12
18
4
13
7
4
4
7
7
6
5
4
4
8
80
13
5
8
5
23
4
6
5
4
4
10
4
11
5
4
4
7
4
39
69
5
6
5
4
4
5
5
5
4
5
7
4
4
28
4
6
26
5
4
39
6
34
4
4
31
17
5
48
77
4
7
6
4
5
4
12
6
5
4
6
10
4
6
4
5
4
101
5
14
5
4
4
14
15
5
4
19
7
4
11
6
5
5
27
8
8
70
14
7
5
6
5
23
4
25
8
6
4
4
62
4
9
4
9
4
4
5
5
6
4
4
4
5
7
18
24
4
4
4
5
4
9
4
15
34
6
30
5
5
13
32
9
4
4
6
5
7
8
6
4
4
26
8
4
14
7
4
9
17
6
5
7
5
4
4
24
6
43
4
5
7
28
4
6
4
7
5
14
4
4
8
4
4
4
4
44
18
5
4
10
6
31
4
8
24
4
6
5
4
43
5
83
6
4
5
37
6
7
4
4
18
5
26
4
10
26
20
4
4
4
6
4
4
6
4
14
4
6
8
11
4
4
6
7
7
8
5
4
4
23
5
9
6
4
5
4
4
8
4
7
31
4
4
18
5
43
6
9
19
5
5
5
7
20
23
6
4
5
4
4
6
15
4
4
6
49
24
52
4
5
5
118
5
4
4
5
4
4
17
5
25
4
20
19
8
5
4
4
4
8
38
6
4
19
5
7
5
5
8
6
15
4
4
8
8
31
5
19
5
39
4
44
4
15
30
5
11
7
31
4
10
69
7
4
4
4
38
7
21
5
4
5
10
30
42
15
10
32
4
5
4
8
83
4
4
4
4
4
9
4
7
70
5
6
4
30
5
5
4
4
4
11
14
8
7
4
5
5
5
7
38
8
51
8
25
7
8
4
6
30
10
9
5
4
5
4
6
7
31
5
4
31
47
5
4
5
6
5
5
4
13
4
39
29
13
4
6
34
4
4
5
75
5
9
4
46
47
5
7
4
6
5
45
33
4
17
14
4
13
5
16
4
5
8
6
63
4
7
16
4
4
24
6
4
4
5
71
11
50
5
25
4
6
7
6
4
6
9
5
6
4
11
4
26
9
39
10
4
80
9
4
6
4
4
10
4
4
4
6
5
39
5
5
4
6
56
6
4
85
4
13
5
7
4
8
4
7
5
4
4
5
13
4
14
4
15
18
4
23
5
8
6
5
4
7
4
4
46
43
4
5
22
5
4
16
15
8
12
5
5
4
5
16
5
6
4
8
4
30
4
7
8
26
32
17
5
23
44
11
8
4
7
5
4
6
4
4
4
12
5
9
4
61
6
23
4
7
6
7
18
4
6
5
15
9
25
8
4
5
9
9
4
11
22
22
5
4
4
4
4
12
4
11
5
41
4
7
4
19
5
4
4
4
10
4
30
8
15
4
75
27
6
4
5
4
7
40
11
5
4
13
36
11
12
77
4
10
4
4
7
6
5
11
40
4
7
8
30
4
6
4
4
10
4
4
65
4
5
8
6
4
5
6
4
35
8
4
7
44
4
45
21
17
5
4
4
4
6
4
4
4
4
4
4
17
12
5
5
27
5
5
8
11
5
5
5
12
5
40
6
6
7
4
4
21
10
59
38
4
4
4
10
7
4
14
16
4
8
5
5
13
4
4
7
63
5
9
5
4
7
10
18
7
4
4
10
5
12
6
15
22
4
19
33
4
14
21
4
6
13
14
11
4
5
7
4
16
55
4
4
5
24
9
4
30
14
6
9
10
8
5
5
11
4
29
10
5
6
4
6
6
12
4
4
9
5
6
5
14
4
7
6
6
11
68
74
5
4
4
4
10
20
6
5
61
8
4
10
5
4
4
7
7
5
4
32
4
6
4
4
4
12
6
6
24
4
4
12
5
4
4
18
5
51
58
7
5
16
5
4
7
10
54
13
4
4
6
14
25
7
5
9
5
23
18
4
5
6
19
28
5
8
4
5
5
22
8
5
5
8
5
4
10
19
13
5
6
4
5
5
9
4
4
44
4
13
7
5
15
21
4
16
12
10
18
5
5
4
33
4
6
6
4
4
6
49
6
8
36
72
17
5
4
4
15
5
4
4
12
6
5
33
4
6
10
31
4
5
21
18
20
4
35
4
7
8
7
4
4
4
6
5
28
4
7
4
17
5
4
23
5
4
6
4
6
5
13
7
4
5
5
11
25
27
5
5
17
4
5
5
38
52
14
4
4
24
6
94
26
10
4
4
49
4
16
4
4
22
4
36
11
4
9
5
38
22
5
11
31
4
4
28
4
16
37
4
4
4
10
5
5
20
18
8
6
13
5
14
5
11
6
5
6
5
20
8
6
4
4
5
5
4
7
8
7
4
4
4
11
83
4
4
7
4
7
45
5
9
28
4
11
21
4
4
5
8
5
5
6
4
4
26
4
30
7
33
4
17
7
5
4
4
6
16
7
25
16
32
11
12
19
24
7
27
4
64
5
7
36
6
38
23
4
6
4
7
18
5
101
32
5
11
6
4
11
4
6
6
5
5
5
5
4
32
8
17
6
20
6
35
8
5
4
44
4
4
4
34
17
4
35
5
24
15
34
5
4
15
4
47
4
7
9
4
36
7
