# Supplementary material for: Multilayer network analysis of FMD transmission and containment among beef cattle farms
Source: Sci Rep. 2022 Sep 20;12:15679. doi: 10.1038/s41598-022-19981-0 (PMC9489691; doi:10.1038/s41598-022-19981-0)
Supplement: Supplementary file 1 — Supplementary Information. [file 41598_2022_19981_MOESM1_ESM.zip › 2 results/1 Outbreak cases for DCN DICN DICSIN/Outbreak cases of DICISN.txt]

4
78
8
4
71
117
89
50
81
94
94
4
96
72
50
82
6
85
5
9
7
77
33
20
9
5
4
112
4
5
43
79
6
8
28
106
5
6
9
89
83
20
117
74
87
4
56
13
5
77
69
4
95
4
89
4
7
76
56
4
71
98
81
6
78
87
103
4
9
14
81
54
4
15
6
10
43
80
92
79
66
4
8
5
5
7
99
89
95
97
4
5
11
67
96
83
4
6
97
4
4
5
13
18
61
20
9
79
5
85
4
30
13
84
11
4
45
14
4
36
5
87
96
4
88
4
87
22
63
11
88
61
7
4
28
55
105
87
6
18
5
72
55
78
4
114
59
95
68
5
4
5
6
83
5
18
60
82
7
4
4
17
4
67
35
30
86
95
68
72
5
65
7
8
4
23
79
100
62
101
6
4
4
6
95
72
12
93
41
83
6
87
58
84
6
4
6
5
29
80
49
16
42
68
95
92
6
17
4
89
87
87
104
79
7
9
76
73
7
7
69
73
5
42
16
54
31
25
17
20
97
74
54
16
6
85
6
4
102
7
6
62
6
56
62
80
55
33
23
5
12
7
4
12
6
5
72
4
4
24
54
8
5
86
82
5
53
101
6
4
18
51
37
80
47
16
47
4
17
4
6
6
90
44
62
4
13
112
105
80
6
18
5
9
41
85
77
4
4
4
7
29
4
87
77
85
6
105
6
50
85
108
26
83
111
4
4
37
40
4
75
83
4
16
96
4
107
44
7
18
78
76
72
67
6
94
67
81
69
77
97
93
7
4
5
4
94
7
93
88
5
6
6
10
4
11
9
4
13
106
5
9
81
5
50
6
4
25
4
76
80
88
6
96
91
12
69
21
76
111
55
45
15
4
83
53
4
75
34
39
4
89
84
4
4
4
101
48
6
75
4
13
17
52
48
68
8
78
9
95
70
4
12
4
115
66
4
10
6
9
5
5
11
77
99
4
34
24
54
44
7
38
66
9
84
85
4
6
67
5
63
5
100
4
4
31
6
90
16
70
10
77
100
99
7
35
79
4
27
5
85
88
4
66
5
29
41
84
14
66
5
10
6
5
14
12
4
107
13
4
4
6
4
4
97
105
4
92
88
6
6
78
8
35
90
4
4
5
4
6
8
4
8
57
4
8
71
21
53
52
4
4
105
94
4
5
33
82
13
6
66
72
4
28
94
5
96
84
48
8
7
92
96
7
89
18
105
4
39
6
4
4
7
98
6
71
84
75
72
66
16
88
5
98
13
28
6
4
76
4
6
7
20
6
28
75
4
111
83
4
11
16
5
82
4
6
7
109
6
4
97
98
85
77
61
99
7
20
66
4
55
58
86
13
4
72
5
94
112
96
4
98
45
6
4
77
15
7
7
92
22
20
4
73
66
94
5
4
21
76
69
12
66
75
51
15
5
6
4
99
6
81
82
70
59
4
6
94
5
105
15
36
40
61
84
16
6
5
5
4
76
51
75
6
72
80
81
75
74
71
91
92
4
41
88
86
37
4
4
23
4
6
83
4
79
48
84
8
12
94
12
5
6
7
65
63
85
34
12
91
8
101
23
5
11
7
6
88
25
70
62
5
94
4
5
103
110
13
84
82
17
5
7
51
4
9
89
61
4
109
19
107
64
4
6
35
4
88
101
5
4
5
9
6
6
8
11
96
4
21
21
53
65
41
7
6
5
89
91
42
97
6
9
11
4
9
108
4
55
69
5
4
6
90
69
35
4
81
42
9
33
85
4
7
19
6
46
5
5
4
99
97
4
4
4
11
9
28
14
33
38
4
10
20
27
6
4
7
61
11
6
13
28
4
88
93
98
90
80
76
5
85
95
5
76
53
4
14
58
102
92
19
103
4
58
6
5
4
6
4
51
4
4
45
55
13
95
4
5
70
11
22
40
4
72
18
5
21
5
4
12
5
113
23
50
4
4
48
27
4
38
15
5
6
88
54
81
36
42
5
5
69
13
63
98
4
4
23
79
88
50
94
25
4
14
85
88
8
116
8
6
5
94
4
4
19
48
5
16
5
88
34
5
19
4
4
20
11
4
9
82
61
12
83
90
38
21
74
4
14
20
7
73
107
6
4
6
11
109
53
86
5
110
8
92
4
90
8
89
4
98
63
6
89
94
70
8
82
87
102
4
6
73
111
54
5
4
84
7
99
64
4
4
83
5
10
5
91
99
11
5
4
92
21
87
21
16
39
83
4
8
11
5
85
5
52
6
49
88
90
4
6
35
25
27
14
4
106
4
19
91
73
5
7
73
87
6
92
85
5
78
94
100
6
67
96
4
97
89
77
104
5
5
97
7
111
47
4
16
36
4
91
4
72
4
60
21
6
24
64
94
4
4
25
101
4
105
6
100
5
96
4
4
44
8
107
27
80
7
13
62
4
13
64
5
12
7
85
4
4
57
4
94
103
14
106
85
87
8
16
16
80
75
5
91
6
69
8
101
49
12
87
6
56
4
5
4
86
58
4
7
7
5
11
33
97
86
79
74
5
78
7
7
95
6
71
78
4
72
9
4
95
37
99
78
61
8
6
6
5
14
68
13
10
4
11
94
11
86
21
69
8
90
5
90
4
5
4
4
84
31
92
97
96
96
118
67
102
57
65
55
65
51
47
71
8
50
35
22
7
12
5
24
5
75
18
83
28
5
4
13
86
90
98
67
69
4
5
84
8
95
100
4
47
6
4
97
49
88
79
8
95
22
22
115
87
11
4
10
4
83
100
4
7
7
27
86
93
21
68
4
90
71
7
97
8
72
19
4
30
23
7
6
4
6
13
11
4
11
6
92
6
4
7
95
24
88
4
72
101
4
83
71
80
11
4
82
82
4
20
5
4
5
4
8
90
84
89
72
6
8
85
66
4
107
96
82
10
46
4
4
4
106
6
90
35
98
100
9
4
6
33
92
70
13
88
4
58
87
36
84
94
75
42
6
83
5
9
4
22
91
4
6
20
27
10
5
82
80
104
4
4
7
6
85
66
87
12
98
7
112
87
99
5
95
82
20
101
4
59
12
7
99
5
98
44
5
104
6
87
36
5
4
89
87
59
12
64
86
60
81
8
4
68
5
5
33
4
11
4
86
75
14
22
116
48
86
71
64
18
74
85
7
4
30
84
80
5
18
64
5
4
90
4
63
4
101
22
5
18
4
85
73
56
7
72
6
87
91
4
110
39
6
13
22
96
84
10
47
64
95
10
90
95
75
6
73
94
5
80
72
4
29
6
105
43
99
43
51
40
87
8
96
6
103
4
33
4
94
4
84
6
26
96
83
5
10
88
17
74
93
62
75
96
4
22
7
4
83
89
90
33
85
11
4
76
6
9
76
6
69
42
6
4
107
7
95
115
9
19
6
78
8
7
94
61
9
86
93
74
90
101
45
105
26
6
56
4
4
4
5
20
4
6
78
94
27
72
79
10
5
28
105
75
5
79
4
4
52
93
7
80
6
4
37
16
80
6
7
104
4
4
4
4
5
10
87
10
98
6
69
4
79
5
90
7
38
91
7
95
5
6
6
94
16
17
88
8
73
6
52
71
4
89
100
8
7
11
4
43
25
29
16
76
8
55
87
4
36
5
45
83
5
5
10
6
22
52
62
74
55
4
4
5
4
78
93
7
69
76
96
79
4
80
4
8
99
5
4
4
4
106
87
14
113
78
14
9
6
109
7
102
72
4
82
6
13
9
43
29
62
9
5
87
62
53
6
15
4
9
86
4
48
53
96
4
68
85
4
77
4
4
10
79
65
85
68
7
41
23
17
6
6
93
7
80
4
5
5
86
33
76
81
20
65
91
23
84
6
4
4
4
113
104
32
98
118
9
27
92
86
4
82
103
4
55
79
8
72
11
11
4
95
7
100
5
13
4
5
78
97
33
5
4
70
43
90
66
4
29
94
19
6
87
20
9
73
88
28
135
76
86
4
7
12
85
89
101
6
5
8
5
80
70
6
80
82
5
13
55
5
4
4
27
15
5
89
74
26
5
