# Supplementary material for: Multilayer network analysis of FMD transmission and containment among beef cattle farms
Source: Sci Rep. 2022 Sep 20;12:15679. doi: 10.1038/s41598-022-19981-0 (PMC9489691; doi:10.1038/s41598-022-19981-0)
Supplement: Supplementary file 1 — Supplementary Information. [file 41598_2022_19981_MOESM1_ESM.zip › 2 results/1 Outbreak cases for DCN DICN DICSIN/Outbreak cases of DICN.txt]

4
138
10
163
146
7
149
136
10
17
135
7
14
146
138
4
20
19
14
74
4
125
158
148
17
145
125
6
39
134
4
4
137
4
11
9
180
62
127
151
4
162
12
162
64
146
179
7
48
5
151
5
107
147
156
7
14
8
5
151
112
151
8
151
21
4
5
52
138
114
4
115
182
4
157
8
4
45
144
15
170
9
152
174
155
4
5
36
12
17
4
36
8
154
139
4
4
6
173
153
160
13
160
167
5
161
157
5
140
4
152
7
16
5
183
19
5
174
17
126
12
140
7
7
5
56
13
6
130
150
140
34
170
166
141
25
11
7
7
14
166
138
94
175
149
135
137
177
4
157
6
160
142
4
152
173
5
167
159
160
143
171
142
159
5
8
137
160
111
4
103
131
4
10
170
5
5
161
163
10
145
151
17
6
86
153
4
6
174
157
6
4
168
59
13
137
164
4
4
169
4
5
16
124
22
8
134
4
167
11
11
169
22
4
26
178
4
5
151
143
4
173
140
160
6
4
4
29
5
129
4
101
8
6
170
176
12
124
5
165
13
154
143
4
130
146
122
9
132
31
4
5
12
161
12
170
4
132
165
10
5
111
148
6
16
6
124
5
5
8
173
133
11
100
4
155
138
14
28
5
130
6
162
4
145
160
131
97
151
144
129
9
5
23
4
132
73
4
114
145
139
161
163
4
105
143
134
20
6
146
158
171
4
6
180
4
132
172
4
7
9
8
12
136
9
153
4
11
47
168
6
5
10
9
7
8
6
141
4
8
12
191
6
5
18
9
128
4
13
4
173
159
6
63
153
156
7
146
9
4
4
7
25
149
164
11
4
107
163
189
26
161
9
5
9
132
7
5
173
129
20
170
119
6
174
63
175
5
16
4
5
7
10
4
4
163
184
154
7
162
8
4
157
192
150
36
158
109
11
144
9
5
7
21
133
62
10
6
4
156
140
4
13
172
12
7
115
4
179
8
6
152
11
162
73
4
23
16
5
160
145
122
164
115
133
4
141
139
14
8
6
189
149
12
4
4
5
136
127
6
165
128
168
169
7
126
183
20
6
126
189
4
4
5
172
156
4
25
140
12
4
4
110
110
156
170
64
10
72
151
143
10
142
177
6
5
28
5
146
31
160
9
4
166
5
9
8
137
176
4
177
4
5
15
4
8
179
157
128
154
28
9
178
150
5
6
165
127
4
49
19
154
139
146
4
147
5
130
4
9
6
20
102
140
121
15
164
5
153
160
144
6
10
25
128
6
4
18
143
152
173
12
6
115
132
37
4
152
7
143
7
178
10
154
8
160
143
7
159
12
193
157
25
66
118
4
7
164
175
164
83
136
169
97
9
171
4
163
4
4
4
7
171
137
14
112
5
163
192
32
13
88
181
76
12
7
118
10
6
145
142
24
12
4
21
177
67
155
4
39
171
180
146
9
4
144
167
4
5
168
11
102
4
33
123
144
161
136
149
168
10
5
145
4
173
145
142
181
164
144
94
160
148
161
154
5
179
119
4
17
153
148
5
5
173
144
5
9
160
149
4
145
6
194
149
8
138
129
154
173
147
150
4
12
108
148
177
5
160
6
117
168
12
143
4
13
5
8
152
5
177
6
19
171
149
11
17
133
153
7
143
166
120
15
4
5
124
54
59
26
125
175
4
152
158
5
144
157
145
4
141
14
150
4
4
149
25
150
170
177
156
154
128
164
12
151
157
6
13
4
140
160
154
6
140
160
5
4
180
170
174
4
4
17
4
6
10
147
180
184
172
173
4
124
5
129
161
142
156
54
189
32
145
4
143
4
179
4
160
165
148
4
18
28
5
10
5
4
7
136
153
194
9
17
26
4
13
19
155
9
103
5
10
8
138
154
4
171
4
168
4
73
4
10
5
5
150
4
5
133
4
191
169
140
125
4
22
5
133
126
177
152
172
159
18
6
159
8
158
113
132
144
163
13
4
177
141
159
10
134
137
5
113
112
157
19
11
186
163
99
6
165
145
145
17
136
170
190
12
155
5
144
4
161
137
4
151
145
184
134
11
5
185
5
166
137
6
148
6
179
4
5
152
84
192
4
147
4
107
4
145
5
172
11
4
5
8
132
6
123
125
5
10
4
4
6
151
141
124
94
157
8
93
134
10
9
36
4
85
148
144
154
124
7
6
78
44
169
4
4
145
5
6
5
7
181
11
13
163
171
4
4
7
4
151
169
141
5
6
4
5
7
7
6
4
136
142
4
23
147
39
4
145
133
148
159
8
4
5
128
8
43
17
169
5
10
8
108
5
4
17
4
129
143
155
4
6
147
167
4
23
176
4
71
144
156
100
6
22
6
6
5
132
4
4
144
6
4
7
4
5
119
134
116
4
125
10
111
4
5
18
9
138
142
153
4
5
171
5
13
6
7
75
145
5
11
137
124
7
165
5
9
185
4
166
8
8
10
6
138
157
6
136
15
143
4
131
171
5
145
12
162
4
136
8
5
169
135
146
60
6
11
182
24
145
174
4
13
7
147
166
11
172
153
32
5
20
143
30
30
13
142
8
144
144
151
16
4
164
6
170
13
5
175
52
144
147
170
157
9
153
174
127
4
9
151
14
4
5
169
6
125
5
4
16
170
5
155
140
157
206
5
138
157
134
4
190
9
5
7
4
133
149
178
9
4
153
6
152
18
19
7
4
158
158
158
124
7
5
139
62
153
159
190
46
137
9
19
20
151
153
203
37
4
173
4
157
9
8
132
4
19
16
6
142
141
161
4
155
138
6
5
4
6
4
4
4
121
4
9
158
6
4
4
139
161
4
147
109
151
10
100
136
4
122
4
167
146
33
115
153
167
4
194
4
142
165
154
24
125
4
122
118
119
5
175
13
4
132
161
141
4
156
10
50
9
159
141
7
5
167
148
127
186
141
64
5
139
66
18
55
147
177
147
153
132
7
157
176
135
63
156
9
168
7
155
5
166
18
132
7
181
6
11
4
57
107
170
22
8
153
110
137
5
4
4
6
5
134
158
168
137
132
5
163
4
10
20
6
151
147
135
163
7
85
4
4
161
134
120
5
166
25
6
129
161
154
33
90
7
161
4
155
147
144
7
58
177
24
18
31
17
4
147
6
118
6
147
4
12
155
175
145
174
5
168
4
18
66
4
14
140
4
7
139
4
194
4
68
5
94
17
147
25
36
4
6
129
138
109
4
4
30
5
13
123
153
4
14
4
75
153
16
4
4
130
5
150
4
137
125
6
134
5
85
164
4
6
4
13
7
132
140
6
165
6
148
143
52
4
10
171
6
170
150
5
5
166
5
8
6
175
4
5
9
4
181
170
156
44
4
172
117
109
11
6
164
5
4
5
4
133
22
4
10
190
5
4
8
4
149
7
172
4
143
124
101
99
14
6
155
163
175
141
8
145
133
4
127
152
4
163
7
143
4
5
155
133
9
131
8
6
181
67
5
4
24
140
171
140
136
130
4
40
162
4
4
9
7
4
57
106
4
159
177
169
7
143
160
138
34
156
4
49
4
162
4
145
5
156
171
145
152
10
7
173
135
151
10
152
139
125
4
166
4
57
67
8
151
170
147
22
9
5
152
4
8
4
158
19
4
173
17
4
162
100
5
110
11
144
6
5
182
39
174
27
166
126
4
6
166
161
4
160
152
173
4
188
181
151
4
156
134
4
138
4
4
13
161
150
6
145
116
4
182
5
4
4
143
4
10
5
155
138
140
173
5
4
161
4
5
148
176
53
104
182
140
7
177
4
119
140
4
143
20
4
132
162
8
142
156
28
5
169
172
14
7
148
8
134
147
5
152
139
5
8
164
172
178
56
111
6
152
122
4
4
4
51
139
162
139
4
12
136
9
161
4
8
4
172
16
4
6
120
140
135
140
160
10
151
151
138
11
137
158
19
167
22
31
14
5
47
143
148
7
13
155
159
7
153
137
153
4
151
162
171
151
5
22
106
6
10
160
146
6
9
5
8
114
157
4
5
132
4
137
154
4
157
171
5
9
5
4
4
20
146
157
144
4
84
4
156
151
4
21
137
5
124
153
163
11
4
121
4
5
27
184
6
7
