# Supplementary material for: Multilayer network analysis of FMD transmission and containment among beef cattle farms
Source: Sci Rep. 2022 Sep 20;12:15679. doi: 10.1038/s41598-022-19981-0 (PMC9489691; doi:10.1038/s41598-022-19981-0)
Supplement: Supplementary file 1 — Supplementary Information. [file 41598_2022_19981_MOESM1_ESM.zip › 2 results/2 Information sharing and participation/EpidemicQuarantineSizeHghestDegreePart.csv]

Participation	MaxQS_RL	MaxES_RL	AveQS_RL	AveES_RL	MaxQS_CBL	MaxES_CBL	AveQS_CBL	AveES_CBL	MaxQS_DBL	MaxES_DBL	AveQS_DBL	AveES_DBL
0.1	10	197	2.03815153143471	73.0580333154224	16	184	5.23305785123964	57.3223140495872	12	191	3.06264108352143	70.7037246049667
0.2	23	193	5.30244457077882	71.6242183058563	26	170	10.0022421524663	45.857062780269	20	189	7.29141274238224	64.4265927977845
0.3	29	192	10.6812680115273	70.5481268011534	39	149	14.8807439824945	39.2199124726476	30	178	11.5812154696132	62.3629834254148
0.4	42	173	16.0543060888646	62.5233132199677	49	136	18.3934335002782	34.2031163049527	43	163	17.4465691788527	55.5478065241847
0.5	55	169	22.9602498580353	58.545144804089	55	134	21.5109735509286	30.7878446820484	53	167	24.0867084997149	53.4569309754708
0.6	72	172	30.2923162583519	55.4877505567932	61	109	24.140145170296	28.573981016192	72	146	31.9966024915063	50.2842582106456
0.7	88	148	37.4652054794522	49.8734246575345	74	117	27.2698237885463	26.0936123348017	83	148	36.2416901408451	47.9932394366197
0.8	105	139	45.3327759197326	47.3890746934226	80	96	29.9181453921008	24.6244991413852	99	128	43.490099009901	43.6705170517052
0.9	120	129	53.8236994219653	45.3549132947977	88	101	32.9193002257337	24.4920993227991	114	122	51.322360953462	42.738365493757
1	136	129	59.9479800774765	41.3082457111234	94	92	34.4985947161327	23.0061832490163	135	120	60.6121651785714	40.7773437499999
