# Supplementary material for: Multilayer network analysis of FMD transmission and containment among beef cattle farms
Source: Sci Rep. 2022 Sep 20;12:15679. doi: 10.1038/s41598-022-19981-0 (PMC9489691; doi:10.1038/s41598-022-19981-0)
Supplement: Supplementary file 1 — Supplementary Information. [file 41598_2022_19981_MOESM1_ESM.zip › 2 results/2 Information sharing and participation/EpidemicQuarantineSizeRandomPart.csv]

Participation	MaxQS_RL	MaxES_RL	AveQS_RL	AveES_RL	MaxQS_CBL	MaxES_CBL	AveQS_CBL	AveES_CBL	MaxQS_DBL	MaxES_DBL	AveQS_DBL	AveES_DBL
0.1	11	204	1.9567867036011	77.263711911358	16	194	5.27028508771928	72.3442982456146	10	206	1.92051139521956	76.3490828237917
0.2	19	198	4.94719101123593	78.6292134831467	31	178	10.1382565241532	60.6152137701283	17	199	4.85794183445188	75.8573825503364
0.3	29	190	9.14833615341229	70.309080654259	42	180	14.5574324324324	52.4876126126129	27	195	9.06732891832228	70.8520971302434
0.4	43	194	15.3598673300166	70.0016583747935	47	165	19.3116591928251	47.1093049327355	41	186	15.7217194570136	71.1753393665164
0.5	58	170	21.6483027267669	63.5692821368953	63	146	22.3391945547363	40.1764038570617	55	175	21.9472834857451	65.6627218934917
0.6	71	168	28.4936217415419	60.5285635052695	66	138	24.6096045197741	34.7322033898305	70	161	28.9943342776205	60.2464589235132
0.7	87	154	36.1431779898935	54.6934306569346	75	124	27.5055370985603	31.0924695459578	84	153	36.185682326622	54.9580536912755
0.8	100	146	43.9788300835655	50.3938718662955	85	110	30.4702827466821	28.2158107328332	103	149	43.6418656302056	49.3126041088285
0.9	123	134	53.2581177765548	47.1221794166209	85	121	32.5388858246001	25.2956425813568	117	134	48.8661814109742	42.141097424412
1	143	122	60.3626857457346	41.2361034672537	90	90	34.7869855394883	23.1117908787541	133	115	61.0131278538813	41.1164383561643
