# Supplementary material for: Multilayer network analysis of FMD transmission and containment among beef cattle farms
Source: Sci Rep. 2022 Sep 20;12:15679. doi: 10.1038/s41598-022-19981-0 (PMC9489691; doi:10.1038/s41598-022-19981-0)
Supplement: Supplementary file 1 — Supplementary Information. [file 41598_2022_19981_MOESM1_ESM.zip › 2 results/3 Cost/Cost_CBL.txt]

57.5839669421492	46.3571748878923	39.9639496717723	35.1227879799666	31.8633933595948	29.7809882747068	27.457103524229	26.1204064109902	26.1380643340857	24.7311129848229
57.8456198347112	46.8572869955157	40.707986870897	36.0424596549805	32.9389420371412	30.9879955332216	28.8205947136563	27.6163136805953	27.7840293453724	26.4560427206296
58.1072727272731	47.357399103139	41.4520240700217	36.9621313299944	34.0144907146877	32.1950027917364	30.1840859030836	29.1122209502003	29.4299943566591	28.1809724564362
58.3689256198351	47.8575112107623	42.1960612691464	37.8818030050083	35.0900393922341	33.4020100502512	31.547577092511	30.6081282198053	31.0759593679458	29.9059021922429
58.6305785123971	48.3576233183856	42.9400984682712	38.8014746800222	36.1655880697805	34.609017308766	32.9110682819383	32.1040354894104	32.7219243792325	31.6308319280495
58.8922314049591	48.8577354260089	43.6841356673959	39.7211463550361	37.241136747327	35.8160245672808	34.2745594713656	33.5999427590154	34.3678893905192	33.3557616638561
59.1538842975211	49.3578475336322	44.4281728665206	40.64081803005	38.3166854248734	37.0230318257956	35.6380506607929	35.0958500286205	36.0138544018058	35.0806913996628
59.415537190083	49.8579596412556	45.1722100656454	41.5604897050639	39.3922341024198	38.2300390843104	37.0015418502202	36.5917572982255	37.6598194130925	36.8056211354694
59.677190082645	50.3580717488789	45.9162472647701	42.4801613800778	40.4677827799662	39.4370463428252	38.3650330396475	38.0876645678305	39.3057844243792	38.530550871276
59.938842975207	50.8581838565022	46.6602844638948	43.3998330550918	41.5433314575127	40.64405360134	39.7285242290748	39.5835718374356	40.9517494356659	40.2554806070827
