# Supplementary material for: Multilayer network analysis of FMD transmission and containment among beef cattle farms
Source: Sci Rep. 2022 Sep 20;12:15679. doi: 10.1038/s41598-022-19981-0 (PMC9489691; doi:10.1038/s41598-022-19981-0)
Supplement: Supplementary file 1 — Supplementary Information. [file 41598_2022_19981_MOESM1_ESM.zip › 2 results/3 Cost/Cost_DBL.txt]

70.8568566591428	64.7911634349036	62.9420441988954	56.4201349831274	54.6612664004566	51.8840883352209	49.805323943662	45.8450220022002	45.3044835414301	43.8079520089285
71.0099887133189	65.1557340720227	63.5211049723761	57.29246344207	55.8656018254423	53.4839184597962	51.6174084507042	48.0195269526953	47.8706015891032	46.8385602678571
71.163120767495	65.5203047091418	64.1001657458568	58.1647919010126	57.0699372504281	55.0837485843715	53.4294929577465	50.1940319031903	50.4367196367763	49.8691685267856
71.316252821671	65.8848753462609	64.6792265193374	59.0371203599553	58.2742726754138	56.6835787089468	55.2415774647887	52.3685368536854	53.0028376844494	52.8997767857142
71.4693848758471	66.24944598338	65.2582872928181	59.9094488188979	59.4786081003996	58.2834088335222	57.053661971831	54.5430418041804	55.5689557321225	55.9303850446428
71.6225169300232	66.6140166204992	65.8373480662987	60.7817772778405	60.6829435253853	59.8832389580975	58.8657464788733	56.7175467546755	58.1350737797956	58.9609933035714
71.7756489841992	66.9785872576183	66.4164088397794	61.6541057367832	61.887278950371	61.4830690826728	60.6778309859155	58.8920517051705	60.7011918274687	61.9916015624999
71.9287810383753	67.3431578947374	66.99546961326	62.5264341957258	63.0916143753568	63.0828992072481	62.4899154929578	61.0665566556656	63.2673098751419	65.0222098214285
72.0819130925514	67.7077285318565	67.5745303867407	63.3987626546684	64.2959498003425	64.6827293318234	64.302	63.2410616061606	65.833427922815	68.0528180803571
72.2350451467275	68.0722991689756	68.1535911602214	64.2710911136111	65.5002852253283	66.2825594563987	66.1140845070423	65.4155665566557	68.399545970488	71.0834263392856
