# Supplementary material for: Multilayer network analysis of FMD transmission and containment among beef cattle farms
Source: Sci Rep. 2022 Sep 20;12:15679. doi: 10.1038/s41598-022-19981-0 (PMC9489691; doi:10.1038/s41598-022-19981-0)
Supplement: Supplementary file 1 — Supplementary Information. [file 41598_2022_19981_MOESM1_ESM.zip › 2 results/3 Cost/Cost_RL.txt]

73.1599408919941	71.8893405343952	71.0821902017297	63.326028524411	59.6931572969907	57.0023663697108	51.7466849315071	49.6557134894092	48.0460982658959	44.3056447149972
73.2618484685659	72.1544627629342	71.6162536023061	64.1287438288542	60.8411697898925	58.5169821826284	53.6199452054797	51.9223522853958	50.7372832369942	47.303043718871
73.3637560451376	72.4195849914731	72.1503170028825	64.9314591332974	61.9891822827943	60.031597995546	55.4932054794523	54.1889910813824	53.4284682080924	50.3004427227449
73.4656636217094	72.684707220012	72.6843804034588	65.7341744377406	63.137194775696	61.5462138084635	57.3664657534249	56.4556298773691	56.1196531791907	53.2978417266187
73.5675711982811	72.949829448551	73.2184438040352	66.5368897421839	64.2852072685978	63.0608296213811	59.2397260273975	58.7222686733557	58.810838150289	56.2952407304925
73.6694787748528	73.2149516770899	73.7525072046116	67.3396050466271	65.4332197614996	64.5754454342987	61.1129863013701	60.9889074693423	61.5020231213872	59.2926397343663
73.7713863514246	73.4800739056289	74.2865706051879	68.1423203510703	66.5812322544013	66.0900612472163	62.9862465753427	63.255546265329	64.1932080924855	62.2900387382402
73.8732939279963	73.7451961341678	74.8206340057643	68.9450356555136	67.7292447473031	67.6046770601339	64.8595068493153	65.5221850613156	66.8843930635838	65.287437742114
73.975201504568	74.0103183627067	75.3546974063407	69.7477509599568	68.8772572402049	69.1192928730515	66.7327671232879	67.7888238573022	69.575578034682	68.2848367459878
74.0771090811398	74.2754405912457	75.888760806917	70.5504662644	70.0252697331066	70.6339086859691	68.6060273972605	70.0554626532888	72.2667630057803	71.2822357498616
